# Supplementary material for: Expression profiling of prospero in the Drosophila larval chemosensory organ: Between growth and outgrowth
Source: BMC Genomics. 2010 Jan 19;11:47. doi: 10.1186/1471-2164-11-47 (PMC2826315; doi:10.1186/1471-2164-11-47)
Supplement: Additional file 3 — List of the AMC genes represented in the 3 peaks obtained after the application of the discriminating score between V1 and all other alleles for the AMC samples. Peak 1: Differentially expressed genes involved in cell fate commitment. Peak 2: Differentially expressed genes involved in the proteasome complex. Peak 3: Differentially expressed genes involved in signal transducer activity. [file 1471-2164-11-47-S3.XLS]

## Sheet: peak 1  
Additional file 3		List of the AMC genes represented in the 3 peaks obtained after the application
		of the discriminating scorebetween V1 and all other alleles for the AMC samples.
		Peak 1:differentially expressed genes associated with in cell fate commitment.
		Peak 2: differentially expressed genes including those associated to the proteasome complex.
		Peak 3: differentially expressed genes involved in signal transducer activity
genes	Amc V14 sample A	Amc V14 sample B	Amc V13 sample A	Amc V13 sample B	Amc V13 sample C	Amc V24 sample A	Amc V24 sample B	Amc V24 sample A	Amc V1 sample A	Amc V1 sample B	Amc V1 sample C
CG12112 _ FBgn0030048 _07J19	0.800999	1.19229	1.08877	1.57449	1.59349	0.813601	1.21441	0.955508	0.892394	1.03109	0.81815
CG10570 _ FBgn0040992 _10E17	1.13514	2.80389	1.36922	3.1565	2.87665	1.40315	3.76798	1.20234	1.52064	3.23771	1.13094
Gef64C _ FBgn0035574 _13K19	1.98107	1.77225	2.85952	3.72497	1.96149	1.60849	1.86735	2.06846	2.17735	1.5115	1.2487
CG17271 _ FBgn0038829 _03J09	0.285858	0.808654	1.12242	0.377297	0.431696	0.490714	0.45019	0.44304	0.333866	0.5485	0.419534
CG2767 _ FBgn0037537 _06A11	3.67623	3.50474	5.06022	3.02249	3.78656	3.71285	1.79089	3.55792	3.40619	2.46809	2.20728
mRpS31 _ FBgn0036557 _03C15	1.07367	2.79953	7.84878	0.707565	1.12687	1.15879	0.294364	0.94005	0.686461	0.295557	0.387315
CG5205 _ FBgn0038344 _14L02	1.98901	3.14293	5.17223	1.963	2.38675	3.09251	2.34143	2.6913	1.6816	1.94815	1.89604
CG7823 _ FBgn0036921 _02J17	1.14709	0.587933	0.570991	0.592134	0.697839	0.75733	0.683524	0.514559	0.688995	0.737743	0.878089
skpA _ FBgn0025637 _02C17	3.49604	2.46418	1.88797	1.57231	2.26172	2.40259	2.28571	1.54344	2.42433	2.25238	1.85283
CG6664 _ FBgn0036685 _14I21	3.9236	2.99756	3.26982	2.86904	2.14385	2.81944	2.77209	2.09531	2.53798	2.321	1.92014
CG17807 _ FBgn0034748 _12P11	5.69878	3.95357	4.99406	2.97013	3.50729	2.9636		1.65235	3.9231	3.82486	3.13446
CG4462 _ FBgn0038752 _06O04	1.50357	1.34966	1.01118	1.17314	0.840569	0.833012	0.809999	0.624996	1.10626	0.996251	1.02224
_ _16F05		5.44118	8.39354	3.32461	4.80893	4.15926		2.68279	4.31049	4.81628	4.43993
CG30456 _ FBgn0050456 _12L23	6.33955	2.4722	2.95562	1.21833	1.9813	2.22185	2.13062	2.05258	2.9509	2.78173	4.22491
CG8506 _ FBgn0031991 _14G20	21.6933	1.13542	2.90817	1.51701	1.362	1.67376	1.46381	1.58434	1.59311	2.74466	3.66032
CG11261 _ FBgn0036332 _14G24		2.00114	3.22916	0.820356	1.30006	3.78716	1.40303	0.980797	1.59197	6.53805	2.82337
CG9630 _ FBgn0037561 _09L11	13.529	1.88028	2.48534	2.52118	1.58696	2.51938	2.3434	1.12254	1.98549	2.98991	1.63142
CG9861 _ FBgn0034844 _12D18	10.9176	1.95978	2.67308	1.77863	1.9111	1.84425	2.76947	2.77205	2.24109	1.32895	2.52357
CG4323 _ FBgn0038797 _07F12	1.95561	0.596621	0.714924	0.292523	0.491819	0.508864	0.915337	0.596105	0.58781	0.742878	0.545098
sesB _ FBgn0003360 _13O07	3.06829	2.19708	1.69419	1.73669	2.37955	2.728		1.59234	5.46013	2.36801	4.19035
mam _ FBgn0002643 _12H04	2.33373	1.00888	1.6113	0.886211	1.5272	1.78081	1.38697	1.08656	1.97835	1.64307	2.52317
Side _ FBgn0032741 _13K13	3.96664			2.04389	3.13977	3.10592		3.5826	5.44781	4.11162	4.5886
gwl _ FBgn0004461 _16C06	2.54856	1.4815	2.43843	1.216	1.96879	1.50281	2.08257	2.29489	2.17613	2.22789	2.8817
CG5053 _ FBgn0039352 _15P10	2.41421	2.27448	3.23594	1.4858	1.45187	2.58809	1.50906	2.32058	2.34296	1.87966	3.95902
yellow-b _ FBgn0032601 _11D01	4.16085	2.42177	2.21153	1.15739	3.28355	2.98578	3.05495	3.09106	4.1415	2.35068	3.76399
_ _14A17	3.63584	2.51698	2.61432	1.27465	3.68933	2.78846	2.91905	3.55074	3.59532	3.0478	3.82125
CG4751 _ FBgn0032348 _17C19	3.42362	2.38571	3.15682	2.0801	2.20456	2.0796	2.98331	3.69045	4.81791	1.7174	4.32503
CG8202 _ FBgn0037622 _15N14	2.06041	1.53979	2.28097	1.2181	1.92107	1.38378	2.19262	1.74366	2.27551	1.44237	4.0557
CG12342 _ FBgn0033552 _04J22	0.429577	0.240471	0.322613	0.26768	0.401104	0.288213	0.4057	0.291776	0.488501	0.23061	0.447404
CG6958 _ FBgn0039004 _15G03	1.57558	1.6229	2.02985	1.41974	2.27142	1.85971	0.628286	1.4036	1.91996	1.91321	2.36223
_ _04E06	0.411664	0.323192	0.259574	0.295516	0.258162	0.270193	0.196778	0.263072	0.243449	0.227874	0.280549
CG12325 _ FBgn0033557 _04E14	0.362373	0.379898	0.379597	0.336456	0.424267	0.369807	0.249843	0.332756	0.388223	0.332922	0.352696
CG7546 _ FBgn0035793 _15O23	2.69957	3.94675	3.27216	3.13005	3.89985	3.54271	1.46617	2.90491	2.65853	2.90266	5.23543
inaC _ FBgn0004784 _14G11	3.5302	3.28196	3.41965	1.33244	2.78888	2.99122		2.23975	1.5398	2.41139	3.18478
CG10882 _ FBgn0031408 _15H07	1.66958	3.37989	2.78925	1.5232	3.10611	2.23354	2.57928	2.47541	4.77779	3.42126	4.14518
Syx1A _ FBgn0013343 _13P15	2.01139	3.20554	1.78636	1.62894	3.52514	2.1053	1.98103	2.08173	2.46914	3.38416	2.50119
grau _ FBgn0001133 _08D07	1.39945	1.4682	1.2702	1.04369	1.387	1.253	1.04926	1.56766	1.214	1.01164	1.3972
CG31651 _ FBgn0051651 _14P14	6.70691	6.02007	7.14126	3.18135	2.57756			2.29409	4.00471	4.61062
Trf2 _ FBgn0026758 _17O11	3.97561	3.29336	3.66391	1.61749	1.73909	3.61535	1.38288	1.70525	1.57946	2.02801	3.13222
gek _ FBgn0023081 _17O05		2.63016	3.11331	1.84376	1.77984	3.13847	1.85189	1.27558	3.56108	3.02804	3.45606
_ _18D04	4.67441			6.13181	3.48292	10.4235	2.09099	4.50582	5.02094	8.11349	7.79218
CkIIalpha _ FBgn0000258 _14K13	4.39468	4.2524	5.30803	3.96787	5.0437	3.04161	3.77472	4.26044	5.40124	5.15826	4.50003
_ _14K21	4.38723	3.02495	4.68816	3.28035	3.41823	2.91002	3.09955	3.06609	3.66461	2.80679	3.27017
CG8726 _ FBgn0033244 _13G24	1.38041	2.08516	2.72851	1.10998	1.55423	1.51182	1.67845	1.55011	2.07671	2.00966	3.14525
_ _17K11	1.68066	1.68328	3.3399	1.45412	1.21516	1.51493	2.52697	1.90107	2.68358	1.79754	3.0517
_ _18J01	60.5721	158.378	272.468	123.378	98.7011	86.5012	391.129	128.989	268.532	299.955	386.433
_ _18J05	52.0724	143.027	304.556	106.312	82.0407	82.4314	354.74	109.83	237.812	298.776	405.956
_ _18J09	39.9898	112.738	331.406	80.0323	65.1245	59.0504	289.189	90.5508	183.409	297.756	309.383
_ _08H16	0.3237	0.304627	0.717544	0.450383	0.609101	0.465148	1.08326	0.523919	1.37128	1.03574	1.80189
_ _16D01	2.94037	2.81943	3.70797	2.73831	2.19555	2.23343	5.80891	2.34032	2.13215	1.76968	3.24504
sut4 _ FBgn0028560 _12F18	0.49262	1.15762	1.82347	0.792436	0.57225	0.624113	1.75161	0.933566	0.949273	0.781949	1.57164
CG4750 _ FBgn0034134 _12P02	1.20413	2.44576	2.07632	0.739429	1.11335	1.31209	2.70803	0.938491	2.24909	1.49309	3.53522
bl _ FBgn0015907 _14O21	4.17025	6.79132	6.37262	3.44714	4.20258	4.51585		3.91791	5.61781	3.09318	7.87236
CG17002 _ FBgn0033122 _13N13	1.63889	3.05779	2.27469	1.51872	2.4528	2.31959		1.58549	2.98301	3.57979	4.84964
CG32512 _ FBgn0052512 _15E21	1.77227	2.83669	2.17469	1.21278	1.75382	2.2342	2.44648	2.12073	2.10137	1.90512	3.45794
Thd1 _ FBgn0026869 _17O23	4.87802	3.34884	4.69594	3.3395	3.809	4.23848	9.30204	2.60871	3.33622	2.1217	7.4545
CG6136 _ FBgn0038332 _16F02	3.39121	3.9389	3.12381	1.40098	1.77261	2.83874	4.83876	1.97654	1.89222	1.51065	3.04676
_ _16F11	3.53789	2.13948	2.86915	0.562209	1.48922	2.28896		0.863372	1.55502	1.00379	2.5459
CG32827 _ FBgn0052827 _15G09	3.90396	3.0309	1.27102	1.02534	1.65257	3.09121	7.55864	1.99235	3.29589	1.1214	3.45371
CG1090 _ FBgn0037238 _16G21	4.26053	4.46711	6.26722	3.14038	4.29129	4.50552		3.44081	6.98683	5.84448
CG2938 _ FBgn0029685 _16M09	3.68026	5.24453	6.0256	1.73381	3.89126	3.22392		2.41366	3.61529	2.89929	5.60519
CG11247 _ FBgn0037120 _12O21	2.55709	3.16273	3.5241	2.47166	3.00515	3.25564	4.62892	2.11679	3.34384	2.49419	5.71903
CG9175 _ FBgn0031779 _12H02	3.02718	3.52564	3.29257	2.65282	3.43795	3.64965	8.02501	3.00507	3.65537	2.9971	5.93046
CG31343 _ FBgn0051343 _14G09	5.16094	8.75132		3.76485	6.27096	8.11153		5.07664	6.98013	8.07448	11.7182
CG14683 _ FBgn0037822 _08D20	1.594	1.69309	1.86047	1.20258	1.52849	1.79449	2.23062	1.24977	1.66453	1.58893	1.33606
CG32920 _ FBgn0052920 _07K03	6.79464	5.58804	8.43574	4.13015	6.02254	6.80486	11.3905	4.70837	7.49502	7.46926	5.56479
wal _ FBgn0010516 _05B13	5.68649	5.11523	12.6057	4.11303	7.36725	9.28608	14.665	5.13361	9.17151	4.43843	8.23373
CG1582 _ FBgn0030246 _14P17	4.86333	5.16389	6.18632	3.00321	6.24069	4.82989		4.17939	8.47348	4.91301	5.30526
BcDNA:GH05536 _ FBgn0027586 _05O23	5.59376	7.7427	12.0118	2.38756	6.81507	7.51006	8.60037	6.88486	6.93376	4.92133	5.42293
bic _ FBgn0000181 _13O19	4.96593	4.45429	8.11896	2.36478	4.46279	3.97271		3.02475	6.05949	5.82116	6.78634
Trap170 _ FBgn0035145 _17G15	3.88641	2.47696	3.70424	1.64706	1.58317	2.44638	2.76905	1.18851	2.62769	3.9304	5.44535
lok _ FBgn0019686 _13O24	1.33929	1.97171	2.29413	0.836527	1.43062	1.41715	2.63824	1.17632	1.87109	2.16983	2.47401
Mdr49 _ FBgn0004512 _15N12	2.18891	1.54971	3.08827	2.23038	1.43037	2.08659		1.30854	2.91274	2.72706	2.94088
_ _14G21	5.3972	3.46165	5.52259	2.88968	2.19626			2.34981	5.18675	4.28721
CG31790 _ FBgn0051790 _12O23	1.70807	1.27464	2.80016	0.889597	1.55862	1.03259	1.38231	0.863861	1.79366	1.44494	2.88377
ena _ FBgn0000578 _12J07	4.10902	2.86235	4.66452	4.10734	3.83998	4.01742	10.3654	5.0498	4.95739	9.65761	8.18301
smg _ FBgn0016070 _15M15	2.11731	1.53623	2.751	1.54601	1.59751	1.79642	3.80541	1.41275	2.08662	3.455	3.26973
CG31619 _ FBgn0051619 _16G07		4.48101	7.65421	3.73967	6.72194	4.13279	7.15287	5.80126	6.16363	13.9994	12.5238
chb _ FBgn0021760 _17C16	4.33037	1.62482	2.93953	3.02961	2.33674	3.82139	2.17609	2.95504	2.66945	3.26075	10.3605
CG3962 _ FBgn0038475 _12H20	1.2204	0.892427	1.04378	1.30147	0.870521	1.08223	0.812377	1.21448	0.98767	1.79372	1.86421
CG5360 _ FBgn0034873 _16E10	4.56515	2.3335	3.92971	3.95933	3.50964	4.2927		2.90716	3.34366	5.36439	6.43668
CG1698 _ FBgn0033443 _14N16	3.41536	1.55765	2.61323	3.67377	2.25331	2.70847	1.56511	3.62624	2.49268	2.4688	6.48191
CG14186 _ FBgn0036935 _14F12	3.64602	2.73476	4.41144	2.66268	3.16292	3.22704	1.77349	3.19175	4.01864	3.8311	4.50788
blow _ FBgn0004133 _16G10	2.6705	1.68433	2.25517	1.75057	1.36727	2.41693	0.740556	2.22409	1.40911	1.36891	2.52096
tok _ FBgn0004885 _17M05	3.54568	1.29594	1.7578	2.02762	0.94251	1.89998		1.16398	2.03446	1.44374	1.76861
Syx5 _ FBgn0011708 _14G04		4.57202	5.84926	3.92742	2.58515	6.54042	2.57548	4.28604	4.63777	4.29161	6.97915
CG33171 _ FBgn0053171 _14H16	4.13863	1.44192	3.03111	2.10067	1.87999	2.48668	1.01599	1.46797	1.8589	2.47736	5.16551
CG6340 _ FBgn0030648 _13N02	3.84584	6.48182	5.16639	2.95882	4.36572	6.27622		2.74527	4.59073	4.0815
_ _14P01	6.12957	6.58188	5.16972	2.53276	3.13344	5.69678	4.43332	2.65882	5.24712	4.0279	7.21745
CG1815 _ FBgn0039863 _17C22	2.39782	2.58897	2.63854	1.23672	1.26371	1.47465	1.14902	1.27031	1.98746	1.96506	9.17209
CG2260 _ FBgn0030000 _14O09	2.62589	4.35969	3.34214	2.03246	2.82689	2.99442	1.9157	1.76862	4.39652	2.70326	4.95841
CG6448 _ FBgn0032976 _12D02	3.38921	3.94374	4.21494	3.16818	4.47074	2.52626	2.11751	3.08515	2.99602	2.78468	4.23466
CG32594 _ FBgn0052594 _17A06	0.972321	1.56395	1.51097	1.17574	1.21502	1.17747	1.04176	1.08835	1.66042	1.29431	1.53972
CG7384 _ FBgn0032262 _13D06	0.811624	1.91758	1.49779	0.964786	1.11495	1.3492	1.13902	1.11469	1.09224	1.2162	1.57764
CG8046 _ FBgn0033388 _12E24	1.04497	1.85469	2.78204	1.24104	0.787216	1.38265	1.92872	0.729842	1.82541	1.51801	1.73401
CG7800 _ FBgn0037552 _12L12	0.770166	1.17718	1.95043	1.20793	0.951414	0.778485	0.940403	0.731499	0.898005	1.25042	1.56476
CG8678 _ FBgn0032935 _14A21	3.00102	3.6639	2.49993	3.34968	2.83373	2.38875	2.18882	2.03744	3.45349	3.73686	3.91953
ovo _ FBgn0003028 _17E13	2.67771	3.63943	2.6851	2.02405	1.52847	2.14132		1.87134	3.49896	4.15527	2.7708
_ _18P15	0.897839	1.15961	0.765979	0.467228	0.668552	0.866245	0.741114	0.872263	0.85155	1.54669	1.13048
_ _16E14	4.52424	3.18683	2.93505	1.12557	2.54865	3.24784		2.51087	3.19158	4.75102	4.26118
Top3beta _ FBgn0026015 _13N24	4.98554	5.83217	4.59372	2.00693	4.29453	3.16285	2.62376	5.01704	4.57609	8.70284	4.0715
_ _18P17	1.03337	1.62406	1.17537	0.306614	0.600263	0.744813	0.381893	0.831935	0.685966	1.2617	1.26979
rha _ FBgn0027376 _14P16	0.841318	0.730093	1.04282	0.297624	0.447822	0.561088	0.393112	0.21958	0.519445	0.804514	0.775427
CG5790 _ FBgn0032677 _12P24	2.9238	1.41805	1.51863	0.551281	0.605059	1.07182	0.769397	0.467132	1.00009	1.55257	1.47565
Mipp2 _ FBgn0026060 _12P20	2.81437	1.13539	1.97471	0.671486	1.02471	0.882203	1.08095	1.24234	1.60006	1.72164	2.10631
xmas-2 _ FBgn0028974 _16O04	1.70301	1.98181	1.31888	1.18327	1.77397	1.16843	0.684947	0.672778	0.784424	1.11593	1.83966
B4 _ FBgn0023407 _16P18	3.04961	4.10663	3.64159	2.42631	1.86068	3.63935	2.17016	2.19715	2.08962	3.11349	3.99732
_ _16H12	1.84303	2.21003	1.92828	0.989633	1.1477	2.52367	0.926075	0.909513	1.31398	0.917904	2.51928
_ _18P21	1.84867	3.34867	1.45057	1.09601	1.00267	2.5487	1.10924	1.45428	2.64723	1.73284	2.61454
_ _18G16	3.20441	29.879	5.45088	3.94119	3.82826	3.41964	3.31264	3.04973	4.61923	7.69163	6.23032
fs(1)K10 _ FBgn0000810 _15G24	1.30678	17.4822	2.11559	1.35285	1.81251	1.32698	1.50216	1.21705	1.84793	4.07595	2.67082
_ _18O16	0.249681	2.44917	0.567621	0.248359	0.215433	0.264333	0.35776	0.127672	0.474441	0.418968	0.494425
_ _18G20	2.25329	8.46871	4.14346	2.36111	2.41788	3.60042	2.019	2.71497	2.90135	3.92128	5.29719
_ _18G18	3.07855	9.64176	3.62496	3.30413	2.90615	3.25094	2.15807	3.0687	3.70649	3.1253	4.53189
Egfr _ FBgn0003731 _13H10	4.05909	7.66627	4.79119	3.37545	3.94828	5.00155		2.89781	4.68556	5.54557
CG32767 _ FBgn0052767 _13H05	3.7949	8.39862	2.87158	2.2114	2.86891	4.3524		3.08396	4.03488	4.3541	4.86612
CG7628 _ FBgn0036137 _14G07		10.0423	10.6509	6.56519	8.78224	7.44814		7.73982	6.64307	7.29333	10.6177
CG13164 _ FBgn0033709 _14H15	6.12576	9.23307		5.65488	11.2487	9.20539	4.40712	9.47349	8.34558	14.3568	9.47036
CG2264 _ FBgn0033478 _15O07	1.47603	2.56026	2.30855	1.30676	2.00895	1.94973	1.14575	2.45501	2.19227	2.55661	2.67172
CG12814 _ FBgn0037796 _16H16		11.454	9.42318	8.46929	6.63418	5.72864	4.53748	7.44878	6.26524	14.0051	8.25938
CG6293 _ FBgn0037807 _14M03	5.1734	4.15542	4.94254	2.1959	4.9516	3.67555	2.20678	2.62323	6.87628	4.11142	6.87962
CG10702 _ FBgn0032752 _15G12	3.89858	3.64032	5.66968	2.34438	3.51437	6.45353	1.28915	2.48662	7.78942	3.42369	11.3586
Adar _ FBgn0026086 _15H04	2.93031	2.86577	4.71545	1.50275	2.17055	3.41414	1.73265	1.7458	2.92835	1.8501	4.3885
CG12316 _ FBgn0036483 _14P04	3.85425	2.6434	4.08491	1.47893	3.28104	2.7973	2.03693	2.02293	2.63235	2.77425	3.32039
CG32210 _ FBgn0052210 _17G05		4.84726	2.674	2.22658	2.28402	3.66542		2.10947	4.20363	5.41499	6.04481
beat-Ic _ FBgn0028644 _14P02	3.43573	4.21836	3.51696	2.32682	1.78576	2.89476	2.16099	1.3619	3.3855	3.69711	5.97544
CG3964 _ FBgn0031574 _15P13	3.37247	3.766	3.50665	2.83168	1.8461	3.285	2.05784	1.58991	4.18376	3.75492	6.03096
kek4 _ FBgn0032484 _14G23	2.74258	2.47518	2.82666	1.6296	1.24784	2.40576	0.946057	1.43421	2.35063	2.36762	3.52853
LIMK1 _ FBgn0041203 _14P10	7.46822	4.49769	5.45149	2.54649	2.66931	5.36686		1.93787	3.38094	3.48019	6.90444
_ _15P17	5.36272	3.67838	3.81286	1.82435	2.20918	3.8015	1.2258	1.98278	4.72142	2.36396	5.51243
jing _ FBgn0041145 _17O17	4.65741	2.22956	2.47039	1.28069	1.51073	3.08064	1.15282	1.13605	3.36367	1.5397	2.70947
CG7158 _ FBgn0037116 _17O13		2.6135	1.75946	1.44632	1.43196		0.536573	1.46507	5.10886	1.94589	4.50937
CG31223 _ FBgn0051223 _14O17	2.53344	3.74154	5.35686	1.55174	1.60338	1.75301		1.37751	3.73319	3.87992	6.96205
_ _15P07	1.66643	1.9902	2.73272	1.18101	1.46092	1.95093	0.874689	0.799596	2.73711	1.87884	11.9768
Mvl _ FBgn0011672 _16O07	3.26889	2.26576	3.07168	1.65932	1.7466	1.86019	2.11524	1.84291	2.39521	1.81567	6.82417
CG32921 _ FBgn0052921 _14H02	2.09693	2.94992	3.82174	1.81733	2.01256	1.86719	2.52624	1.54302	3.69427	2.67507	7.97085
CG9727 _ FBgn0037445 _15G06	3.67085	6.99941	3.87786	2.53171	2.53659	4.4216	3.06198	2.47008	2.89917	2.06463	7.2361
_ _18G22	2.45188	3.52569	3.92271	2.8498	2.08154	2.90707	2.41505	2.37547	3.24741	4.19772	4.15246
oxt _ FBgn0015360 _15O24	0.632721	1.58719	1.28802	0.822018	0.96864	0.630517	0.560415	0.791265	0.782216	1.54507	1.55295
blood{}280 _ FBti0019096 _15H08	4.16493	5.42068	5.65041	2.37742	2.46609	2.45655	2.58592	2.0002	2.67273	4.3434	4.45979
CG9056 _ FBgn0030702 _17M21	3.02578	3.0212	3.02819	1.90181	1.49024	2.19655		1.68425	1.89841	4.1211	3.62769
_ _14G19	2.24987	2.45271	2.06217	1.61695	0.988089	1.60094	1.90463	1.10591	2.26371	3.09293	3.84051
CaMKI _ FBgn0016126 _16O02	4.64432	6.61939	5.44354	4.01127	3.10345	4.63308	3.92175	2.51557	4.48463	4.54568	4.24544
Mcr _ FBgn0020240 _17O03	2.57129	4.51064	3.90393	1.96204	1.84309	3.26171	1.87471	1.35372	2.67044	2.33024	4.50954
CG32046 _ FBgn0052046 _17G03	2.54323	3.39661	3.54791	1.10178	1.75305	4.05981	1.4566	0.970979	3.46844	1.75209	5.26722
CG3125 _ FBgn0029797 _17G23	2.22322	2.42742	2.54555	0.934746	1.94308	1.98896	1.71152	1.02924	2.25215	1.68085	4.64334
CG8557 _ FBgn0030842 _17G19	4.73698	11.0547	4.57136	1.51841	2.4534	4.15174	2.59043	1.2158	2.48916	2.68681	4.68353
l(2)08717 _ FBgn0010651 _14P23	2.06407	7.49869	3.56659	1.83952	2.19117	2.34616	2.20872	1.89354	3.30173	2.3978	3.93416
CG9313 _ FBgn0034566 _14H23	1.16806	1.61828	2.28146	0.853032	0.868125	0.869701	0.762862	0.700529	1.2342	0.86023	1.33636
Gug _ FBgn0010825 _15H20	5.01689	5.81324	5.88701	2.78427	3.92007	5.12447	4.26436	2.72417	5.80274	4.07832
CG9934 _ FBgn0032467 _15H12	2.38856	2.36629	2.26962	1.78792	1.64517	2.15375	1.91279	1.63263	2.4902	2.93845	2.8703
CG2079 _ FBgn0029944 _15A14	1.79507	2.50395	1.27957	1.232	1.42684	2.01186	1.24224	1.6644	1.50683	1.63467	1.40048
Cad87A _ FBgn0037963 _17A18	1.62133	2.71042	1.51687	1.01947	1.48581	2.03325	1.73468	1.40604	1.61736	2.1231	1.47001
CG10274 _ FBgn0035690 _15G13	3.04351	2.24936	1.55713	1.27642	1.86304	2.39156	2.05508	1.548	1.94963	1.96498	2.18251
CG30392 _ FBgn0050392 _07F06	2.12422	1.86696	1.23404	1.05129	1.53693	2.03286	1.67703	1.62717	1.78901	1.46459	1.59813
CG3409 _ FBgn0033095 _15O09	8.59184	5.41067	3.17005	2.75872	2.0439	8.08345	3.65551	2.18184	3.18637	3.2214	5.11515
CG11060 _ FBgn0033149 _12F16	1.97264	1.20761	1.489	1.26954	1.38084	1.66769	0.991669	1.01265	1.35047	1.18298	1.67351
CG7879 _ FBgn0035235 _15L24	1.07681	1.8871	1.85262	1.33178	1.06804	1.29645	0.973191	1.26089	2.08068	1.17145	1.59952
CG4839 _ FBgn0032187 _15H09	3.32287	2.81752	2.27969	1.79348	1.35059	2.34682	1.36173	2.03349	3.52137	2.26786	3.67941
CG8596 _ FBgn0035767 _13G17	2.12408	1.95763	2.17421	1.16329	0.950186	1.35386	1.03024	0.972809	2.12833	1.32264	2.33044
MICAL-like _ FBgn0036333 _15D09	2.83707	2.98614	3.37373	2.14478	2.03856	2.19956	2.6261	2.03389	3.52624	2.79634	3.4361
CG11849 _ FBgn0039286 _16C24	1.36962	1.43836	2.11976	0.952316	1.07086	1.22972	0.871002	0.858468	1.47369	1.10069	1.71228
CG17081 _ FBgn0036480 _15G14	1.6967	1.70684	2.01346	1.5137	1.49112	2.22479	2.72153	1.68335	2.49709	1.77688	2.61862
CG5447 _ FBgn0039427 _13H14	2.66286	3.1612	3.675	1.78998	2.31062	5.65024	3.56778	2.39778	3.23972	2.52283	3.84766
CG5741 _ FBgn0035937 _16O12	3.73592	1.62412	1.97316	1.18627	1.55389	1.44103	0.910413	0.760537	1.37259	2.19116	2.55896
ex _ FBgn0004583 _16H04	1.79622	1.47181	1.72663	1.47458	1.26673	1.29323		1.06876	1.16238	1.37866	2.19313
CG31935 _ FBgn0051935 _15G23	1.77864	4.8353	3.63158	1.89524	3.82824	2.04495	2.01269	1.52919	3.17911	2.57078	7.56191
CG10155 _ FBgn0033964 _12P23	2.79734	4.33969	4.00516	1.2943	2.52874	2.06559	3.02789	1.81579	4.34555	4.62037	6.0843
CG6282 _ FBgn0035914 _14F16	4.03865	1.5363	4.92538	2.01605	2.3972	6.06911	1.91098	2.39108	4.73563	2.31556	6.65021
CG31025 _ FBgn0051025 _14F20		1.10224	3.92465	1.64078	1.90931	2.61904	1.28707	2.14161	3.77222	2.29423	3.36497
ACXC _ FBgn0040508 _14H24	1.51764	0.802385	3.29443	0.501689	0.637445	1.29415	0.613855	0.619583	0.884848	1.58274	7.84998
Upf1 _ FBgn0030354 _16P04	3.2126	3.24318	6.07225	3.13839	2.41201	2.21413	1.92098	2.25877	2.39352	3.10042	5.10614
EG:EG0003.5 _ FBgn0025830 _16G05	3.78409	3.36056	5.54245	2.42528	2.94978	3.56402	2.5835	2.45935	2.51444	3.86582	4.61541
CG6418 _ FBgn0036104 _13F05	2.68368	3.18776	3.92542	1.42144	2.62741	3.87286		1.68044	3.06979	3.79761	4.3565
okr _ FBgn0002989 _15G04	1.20852	1.25975	1.1343	0.6729	1.12708	1.93062	0.942527	0.67687	1.08341	0.867514	1.37895
CG4785 _ FBgn0031314 _13M14	1.77989	3.04406	3.16843	1.31314	1.92684	4.12074	2.20741	1.52343	2.14387	1.64163	3.56596
D19A _ FBgn0022935 _14G13	2.99531	2.37194	2.96375	1.42206	1.67656	3.02313		1.75742	3.54947	1.77587	3.41525
bnl _ FBgn0014135 _14B10	1.99955	2.23447	2.29565	2.02754	2.55703	2.02015	2.24148	2.01325	2.17326	3.06808	1.91498
CG17233 _ FBgn0036958 _17I05	3.85981	2.8104	2.68068	2.22777	2.1376	1.8061	2.59017	1.54604	3.2174	3.96291	3.59998
CG7536 _ FBgn0030890 _15O05	3.67253	2.79514	1.91484	2.41343	1.77032	3.02058	3.85518	2.36205	3.74768	2.61115	5.79721
CG4705 _ FBgn0032339 _16F03	1.11623	1.00074	0.703099	0.48112	0.47694	0.501883	0.806511	0.414736	0.762525	0.840879	0.743909
Pvr _ FBgn0032006 _17G21		3.15373	3.87095	2.5259	2.06125	3.4305	4.31025	1.42387	2.82299	2.06199	4.33083
ago _ FBgn0041171 _17M17	2.97116	3.1175	2.0386	0.872534	1.50412	1.94147	3.77755	1.41575	2.00701	1.93852	2.64988
CG31163 _ FBgn0051163 _17E02	1.0115	0.827334	1.00967	0.50674	0.639759	0.584077	1.63605	0.431141	0.686596	0.871086	1.07916
CG5742 _ FBgn0034304 _15M07	2.2258	2.00579	2.15976	1.392	1.88777	1.86011	2.49443	1.44526	2.6152	2.69527	3.54904
CG8213 _ FBgn0033359 _17C09	3.57357	2.52457	1.88169	1.01716	1.48521	1.55832		0.955026	2.81766	1.98163	2.4065
CG32560 _ FBgn0052560 _17C05	1.78707	2.03725	1.58404	1.11705	0.836842	0.895454	2.11551	0.86065	1.70077	1.00716	1.70652
CG10011 _ FBgn0039590 _17G09	3.48373	2.2765	2.03289	0.615811	0.898193	2.69092	1.12367	0.841485	2.24355	1.57729	3.92982
r _ FBgn0003189 _16G14	0.982077	1.15661	0.727808	0.461082	0.331343	0.836182	0.613852	0.255436	0.590217	0.561541	0.889102
Rh7 _ FBgn0036260 _14H12	2.51045	1.65316	2.65946	2.18605	2.01785	1.81765	2.22795	2.951	3.45971	1.8071	4.5613
_ _14L03	5.80379	4.58587	4.62886	1.20321	3.60698	3.28342	2.40104	2.90797	3.8779	2.0341	2.74857
CG7747 _ FBgn0034109 _02H02	0.271856	0.432536	0.268157	0.228226	0.311967	0.339931	0.264365	0.227414	0.267504	0.254936	0.304488
scra _ FBgn0004243 _13M09	5.3642	5.89984	4.92881	1.71058	4.22159	4.5157		2.3824	5.20064	4.82025
CG6406 _ FBgn0034269 _12O20	4.83107	3.58915	4.86928	2.00622	4.72416	4.22025	1.71226	3.1548	3.30607	4.22863	5.20696
Doa _ FBgn0000480 _13P19	2.55874	5.9026	5.54749	4.75105	6.19096	8.01271	3.82132	3.02255	4.91549	5.4682	7.60892
CG12081 _ FBgn0030053 _02F12	1.02928	0.703317	0.862554	0.720659	1.3365	0.991568	0.607409	0.664239	1.13054	0.602595	2.06635
CG32566 _ FBgn0052566 _03G24	3.9158	2.10224	2.80702	1.09599	3.92603	5.19706	2.05715			1.48914	4.08793
CG2052 _ FBgn0039905 _14P09	4.02005	5.71862	5.50238	2.53846	4.08528	4.54075	4.14538	3.28682	5.76543	3.00525	6.16584
CG13784 _ FBgn0031897 _12P09	6.32151	8.09451	10.3432	3.42054	6.02617	9.45296	6.75361	7.58312	8.21475	7.01725	14.9474
loco _ FBgn0020278 _12H18		4.39648	4.94105	2.51569	2.37011	7.2229		2.73672	6.33815	2.85791	4.80068
CG31883 _ FBgn0051883 _06B15	0.863451	1.40048	1.39222	0.966841	0.850459	1.36517	1.31923	1.33712	1.76241	1.06283	1.50731
CG31125 _ FBgn0051125 _12O17	3.93431	3.87717	8.09725	2.12531	3.7198	5.45459		2.59487	4.21096	3.16376	11.0647
CG2083 _ FBgn0035376 _12O13	1.37171	2.44905	4.59735	0.925065	1.58685	1.95882	2.03692	1.22449	1.99128	2.31523	3.13233
HDAC6 _ FBgn0026428 _15O16	2.82208	4.02103	4.0914	3.79009	4.4114	6.42535	4.09386	3.3976	4.67394	2.71347	6.9635
CG8944 _ FBgn0030680 _15P02	4.88022	5.2654	3.7462	2.07966	3.26841	2.74239	1.1743	2.82325	2.95363	3.05642	10.3547
CG12114 _ FBgn0039837 _02E19	1.24904	0.770027	0.715186	0.454061	1.14199	1.06921	0.694101	0.514305	1.06354	0.626048	1.23424
CG2818 _ FBgn0031566 _13G18	3.16117	4.73452	5.60946	2.52228	4.47774	4.48764		3.05183	4.39076	2.87678	8.5221
Bmcp _ FBgn0036199 _08D16	0.863219	1.43682	1.38176	0.977997	1.46046	0.906447	1.00817	0.998973	1.49377	1.06433	1.74154
CG5089 _ FBgn0034144 _14A15	1.16155	1.9126	6.03499	0.924906	1.28477	1.16367	1.58146	1.60343	1.93322	1.09318	1.53467
CG31714 _ FBgn0032180 _14D20	1.61533	2.26207	3.23767	1.15146	2.32927	2.13051	2.30577	2.12512	2.7517	1.59827	1.53853
CG6084 _ FBgn0036182 _01E24	1.43955	1.74387	4.22848	0.949764	2.03885	1.93961	1.29735	1.63473	2.56454	1.37239	1.95264
Eaat2 _ FBgn0026438 _16C01	3.50962	7.83832	7.84365	3.09534	4.639	4.36738	3.36127	4.95064	5.44747	3.12158	6.20947
CG3692 _ FBgn0030741 _12I21	2.08082	2.70231	4.59727	1.4708	6.30672	4.25123	1.23591	3.33624	3.99518	1.23931	3.65641
CG2698 _ FBgn0037536 _13L11	0.752366	2.00042	2.15198	1.17526	2.47859	2.25324	1.36476	2.15027	2.29785	0.566672	2.36101
CG7943 _ FBgn0039741 _12J17	0.873887	0.917972	1.42349	0.575308	1.09412	1.02301	0.918618	1.16597	1.2236	0.651207	1.08078
CG8055 _ FBgn0033385 _08P18	3.08719	1.56738	4.09229	1.76271	2.82005	3.05858	2.0213	3.75038	3.85464	1.57964	3.48778
Cyp9c1 _ FBgn0015040 _12N11	0.86478	2.67184	1.68225	0.651454	1.87965	1.62312	0.888738	2.41838	2.50153	1.1323	2.55669
KdelR _ FBgn0022268 _01G13	0.969548	1.26347	1.25393	0.621837	1.58509	1.31858	1.14395	1.04806	1.45371	0.789151	1.57767
NTPase _ FBgn0024947 _02H24	0.753188	0.715884	0.661557	0.530032	0.847596	0.882005	0.525913	0.621614	0.98752	0.641586	0.852112
CG7814 _ FBgn0039715 _16G09	3.32863	4.37695	3.32992	2.45539	2.92493	3.92633	2.87627	3.08353	3.38286	2.38775	4.2432
Tequila _ FBgn0023479 _17G17	4.02654	1.59557	1.97054	1.92352	1.28541	2.25222	1.70849	1.3051	2.24427	1.94545	3.68381
CG4872 _ FBgn0030799 _06C22	1.50657	1.94888	1.65995	0.961411	0.838291	2.10724	1.60209	1.5014	1.45463	1.79054	2.06046
_ _18A16	1.13712	1.19016	0.935888	1.66804	1.58857	1.59298	1.19287	1.94001	1.12058	1.2081	2.55273
CG4221 _ FBgn0038385 _15I18	3.27147	5.59282	3.25048	4.1557	3.80338	3.46549	2.35429	3.28139	3.63395	3.68162	5.71836
CG18166 _ FBgn0029526 _12D08	1.13695	2.58712	1.69334	2.46311	2.37426	2.3134	0.900341	2.65695	1.64311	0.982496	3.62421
CG1140 _ FBgn0035298 _12B18	3.15604	4.95797	2.58049	4.75663	3.12408	4.04152	1.84678	4.53927	3.66813	2.97549	10.864
CG4030 _ FBgn0034585 _13G20	1.2442	1.59991	2.50689	1.6291	2.11902	2.02175	1.57324	2.25894	2.59813	1.64353	4.86182
Paf-AHalpha _ FBgn0025809 _02I12	0.314783	0.221704	0.316902	0.222284	0.361569	0.34411	0.205589	0.248232	0.15446	0.13041	0.777321
CG17930 _ FBgn0038416 _14I12	1.18572	1.66603	4.65608	1.21989	1.44863	1.37364	1.10422	1.68352	1.36498	1.25991	18.0738
PhKgamma _ FBgn0011754 _09P14	4.15114	4.48469	3.6715	2.64996	4.80909	5.0062	2.45772	2.98277	5.88855	4.61353	15.7943
EG:87B1.3 _ FBgn0023507 _09P21	4.6783	3.60586	4.45526	4.33793	5.09182	4.19722		4.14356	5.94772	7.47186	37.6478
CG17223 _ FBgn0031491 _09P13	2.35211	1.32664	1.43531	1.70588	2.07949	2.41776	1.72921	2.14753	2.98196	2.62466	30.0571
Toll-6 _ FBgn0036494 _03H18	2.25713	0.883853	0.796357	1.11385	1.29839	1.6167	0.711515	0.923067	1.6446	1.08058	18.0977
CG8569 _ FBgn0033752 _02L09	1.36602	0.988874	1.95689	1.21338	1.24044	1.07913	0.589495	1.43158	2.36192	0.984815	9.54506
CG8443 _ FBgn0034087 _02B22	1.04322	0.704728	0.894897	0.617946	1.29835	0.879266	0.374502	0.742586	0.729788	0.645347	2.54721
Eps-15 _ FBgn0035060 _15N02	3.26907	2.99534	4.7012	3.52578	3.30864	2.47615		2.8339	4.52249	1.43724	12.0613
CG15770 _ FBgn0029803 _05D18	2.15153	2.67577	1.88936	3.39809	1.81436	2.3026	1.37013	1.80387	1.7515	1.61466	18.5046
CG11207 _ FBgn0030241 _05D10	2.71751	3.33605	3.5463	2.57381	2.29331	2.7249	3.1461	2.34875	1.66038	1.94039	17.1339
CG8877 _ FBgn0033688 _15C18	1.70813	3.82641	3.62385	2.85409	2.77377	2.06901	2.03019	2.27097	2.13719	1.62588	19.09
CG13601 _ FBgn0039126 _07B04	2.52658	1.43382	1.885	1.96899	1.96473	1.90867	1.71193	2.01153	1.69785	1.15017	3.99844
fau _ FBgn0020439 _03D17	1.57766	2.36802	1.37205	1.30691	1.44048	1.22864	1.06373	1.81943	1.29605	0.762912	3.91432
Rbf _ FBgn0015799 _04A16	0.130459	0.121545	0.143228	0.104669	0.143655	0.150804	0.0923051	0.132754	0.137614	0.102258	0.229848
Gel _ FBgn0010225 _15H24	2.91962	5.27545	6.57357	4.5514	3.77532	3.30828	2.46083	4.44003	2.69447	3.05334	5.50167
CG7816 _ FBgn0039714 _14D10	2.72697	4.01817	4.47281	5.97251	3.69743	3.91041	3.35423	4.8856	4.75189	3.31007	5.8624
Bsg25D _ FBgn0000228 _15E13	1.99534	2.88536	1.91733	1.85435	1.79559	1.44062	2.14879	1.61757	2.10855	2.10272	2.73165

## Sheet: Peak 2 
genes	Amc V1 sampleA	Amc V1 sample B	Amc V1 sample C	Amc V13 sample A	Amc V13 Sample B	Amc V13 sample C	Amc V14 sample A	Amc V14sample B	Amc V24 sample A	Amc V24 sample B	Amc V24 sample C
cg _ FBgn0000289 _10G03	1.05848	0.535702	0.880034	0.768546	0.944331	1.84539	0.654339	0.764915	0.683981	0.295662	0.756559
Unc-76 _ FBgn0040395 _14C13	2.48513	2.09667	2.20477	4.46263	2.32569	2.93533	4.15879	2.4747	2.45879	2.5143	2.52937
BcDNA:GH11110 _ FBgn0027548 _12B23	0.801853	0.781275	0.853982	1.12868	0.942738	0.971078	0.603437	1.26506	0.862349	0.984226	0.987711
CG9007 _ FBgn0036398 _15A17	1.63292	1.68436	1.89738	2.28043	1.30334	2.43089	2.33954	1.90535	2.21595	1.74792	1.38627
dpld _ FBgn0015930 _17A09	1.69859	1.18788	1.69433	1.24986	2.83263	0.890239	0.568293	0.692128	0.707575	1.57585	0.475549
Eip74EF _ FBgn0000567 _11P04	1.42296	1.77008	1.13923	1.38583	1.48336	1.97618	1.73173	1.12563	1.18605	1.02146	1.47228
Imp _ FBgn0030235 _16K04	4.34156	50.4655	3.88972	4.48591	2.75742	3.93916	2.67608	2.79792	3.19778	3.072	3.03479
CG30412 _ FBgn0050412 _06E16	0.211132	0.478216	0.303784	0.242593	0.381283	0.355612	0.360285	0.337819	0.295896	0.697478	0.416611
CG3698 _ FBgn0037023 _16C09	0.217156	0.714868	0.830749	0.932915	0.318818	0.277058	0.264848	0.347755	0.230954	0.564779	0.296431
CG8564 _ FBgn0035776 _12G19	0.210539	0.626139	0.645523	0.672666	0.568285	0.55023	0.309704	0.967938	0.290437	0.627896	0.359757
CG11329 _ FBgn0031848 _16B08	0.201699	0.321996	0.237632	0.436849	0.348688	0.268796	0.177907	0.488973	0.202835	0.430552	0.199568
CG7730 _ FBgn0036689 _13D15	0.371183	0.317985	0.436426	0.472518	0.357837	0.264148	0.170672	0.295218	0.227557	0.537036	0.268818
CG8952 _ FBgn0030688 _06H09	1.43207	1.70335	0.883948	1.64425	0.739879	1.52597	0.831516	1.58824	0.771404	2.56732	0.864969
CG31693 _ FBgn0051693 _10I13	0.308308	1.21488	0.248115	0.377119	0.339695	0.304915	0.198889	0.350031	0.272425	0.920462	0.281154
CG7251 _ FBgn0031723 _08P08	0.136307	0.309782	0.158032	0.179413	0.18735	0.153172	0.085964	0.246223	0.0952958	0.696651	0.174715
CG14718 _ FBgn0037939 _08N06	0.349764	0.62689	0.255535	0.265709	0.461146	0.262536	0.238193	0.489412	0.238354	0.706259	0.363047
CG1468 _ FBgn0030157 _07F17	2.35123	6.14528	2.56151	3.13354	3.45653	2.29823	2.04591	4.33749	2.14362	6.07698	3.04345
BEST:GH11908 _ FBgn0046297 _08H04	0.276295	0.389925	0.200203	0.262958	0.3021	0.20373	0.169664	0.501108	0.203515	0.649178	0.25706
CG11170 _ FBgn0034705 _07F20	0.539835	0.753741	0.468259	0.530769	0.687612	0.43888	0.369741	0.725111	0.646673	1.15395	0.460822
CG2046 _ FBgn0037378 _08P10	0.635816	0.959168	1.04748	0.646199	0.765032	0.632631	0.602392	1.00552	0.776035	1.35781	0.887964
Cyp4ac1 _ FBgn0031693 _10G05	1.15883	1.39641	0.86269	1.41391	1.8766	1.25909	1.33296	1.59248	0.629519	3.58548	1.05744
EG:34F3.5 _ FBgn0025620 _12G15	1.31357	4.58167	1.4997	4.29463	3.33969	3.88477	0.943381	9.84212	1.81394	3.74087	3.78724
CG8067 _ FBgn0033891 _07K07	3.3451	5.09712	3.20448	3.94839	4.20383	3.70427	3.19114	6.51836	2.51602	3.65249	3.90736
CG7497 _ FBgn0036742 _10O21	1.92864	2.43381	2.91802	1.61191	2.33982	1.95787	2.6208	1.51592	2.22408	4.00501	2.3649
BcDNA:GH07066 _ FBgn0027579 _05M04	2.48142	2.52591	2.33378	1.99723	2.76707	2.45859	2.35414	1.33438	2.63129	2.48181	2.05305
CG8128 _ FBgn0030668 _09M01	2.02336	2.70253	3.20633	2.25047	4.64503	3.04352	3.4178	3.16436	2.24396	3.29857	2.36032
CG1583 _ FBgn0030013 _07E19	0.915858	1.4632	1.21885	0.781038	1.32643	1.46697	1.71256	0.960471	1.22373	2.89368	1.07737
CG8616 _ FBgn0035752 _12O15	2.12092	2.59227	3.01674	4.03926	2.41805	5.10693	2.43486	4.83463	2.57633	3.08783	1.94493
Dis3 _ FBgn0039183 _02G12	0.232485	0.259772	0.304189	0.2611	0.352852	0.325524	0.301478	0.310296	0.239062	0.355723	0.249573
CG3163 _ FBgn0034961 _05P10	6.85155	4.10909	5.21315	6.1411	6.95779	6.37758	5.04738	7.16933	4.56234	5.90776	4.99691
CG10512 _ FBgn0037057 _09A08	5.20359	2.57323	4.91421	6.27241	5.48511	6.08928	5.76595	6.06452	6.70813	4.80663	3.89607
sip1 _ FBgn0024191 _05F01	1.08341	0.8647	0.691383	0.849114	1.2065	1.05419	0.996501	1.50823	0.859478	0.739462	0.915494
Cpn _ FBgn0010218 _09C18	3.71406	2.44917	3.29402	2.63057	3.43164	2.29451	3.21291	3.66732	3.15901		2.75847
CG9576 _ FBgn0031091 _11D19	3.86687	2.12737	3.96155	4.33912	4.4984	4.5143	3.37805	8.12106	3.07741	3.44079	5.13747
CG2503 _ FBgn0037274 _11K01	2.60429	1.12624	2.23883	1.1986	1.73412	1.57798	1.51169	5.07435	1.32343	2.49804	1.40847
CG8460 _ FBgn0031996 _02P07	0.301503	0.293263	0.302548	0.206035	0.194885	0.28174	0.247659	0.394599	0.270703	0.184181	0.218472
CG4572 _ FBgn0038738 _11J18	1.79894	1.3512	1.40594	1.02215	1.52537	1.47151	1.30482	1.61584	1.45613	0.910203	0.951196
CG12202 _ FBgn0031020 _16K18	2.41045	2.92543	3.77974	5.21252	3.83665	2.82621	2.05422	4.0397	2.50261	2.21994	3.13204
Lsdp1 _ FBgn0039114 _09I20	2.24974	2.76558	2.32698	5.04505	6.81593	4.30458	3.48048	3.65744	3.55451	4.75229	2.05638
BcDNA:GH03693 _ FBgn0027593 _05M15	2.38284	2.10951	2.13974	3.18616	1.92945	2.67232	2.43993	2.68548	3.28724	2.89915	2.56615
Prosalpha6 _ FBgn0026781 _07I04	4.11845	3.84757	3.47371	4.71974	3.99404	4.75475	5.2539	3.50706	6.19435	4.05551	3.24566
EG:63B12.4 _ FBgn0023517 _07M24	1.41793	1.94355	1.11675	2.03436	2.24016	1.79838	1.7867	1.40236	2.53979	2.40024	2.70158
Ssl1 _ FBgn0037202 _08L23	1.31305	0.76487	1.447	1.82966	1.62912	1.90694	1.48375	2.76881	1.68051	1.30643	2.24244
Trxr-1 _ FBgn0020653 _10E22	3.84234	1.73354	2.75747	2.27997	4.52749	3.53924	2.19734	4.20219	3.7878	2.1037	2.70071
CG15618 _ FBgn0031077 _15H10	11.0131	5.92294		15.1827	23.0519	20.886		40.5685	11.8324	4.06831	17.0319
zfh1 _ FBgn0004606 _15H06	13.1031	5.57361		14.6299	49.0314	28.1018		52.0167	16.0853	2.76654	37.7546
PyK _ FBgn0003178 _15H02	25.5151	5.52548	28.9202	26.6224	35.2836	48.3649	11.6673	56.8408	15.7749	4.50346	51.0734
CG8036 _ FBgn0037607 _02C09	3.11364	1.43221	2.48389	3.78646	1.64935	6.32071	3.06095	4.4333	3.69215	1.26627	2.19575
Pfk _ FBgn0003071 _05F09	8.76124	2.6862	8.15384	11.2483	6.28076	8.93658	5.25653	8.23117	8.71783	4.275	8.28672
AcCoAS _ FBgn0012034 _04C15	0.681593	0.210352	0.588044	1.33911	0.759961	1.23983	0.65744	0.786453	0.652912	0.307441	0.59424
Pgi _ FBgn0003074 _08N04	11.8725	2.46095	11.9926	14.6931	10.6062	7.97412	7.55681	10.4537	9.91128	6.64951	7.45511
Rpn1 _ FBgn0028695 _05E22	3.57703	1.27894	3.50477	4.69026	3.43321	4.27438	3.47548	5.96743	4.91318	1.83363	3.98362
betaCop _ FBgn0008635 _05B07	3.32828	0.853241	3.11319	3.1188	2.37772	2.98927	1.46592	2.63893	3.90345	1.79826	2.68678
BcDNA:GH07626 _ FBgn0027571 _05M22	3.93811	2.26947	6.9445	6.55318	7.06489	7.14297	4.46795	7.97754	4.57666	4.36351	4.5514
Rpn5 _ FBgn0028690 _08F16	2.04802	2.07817	2.01958	2.96551	1.48169	2.45288	1.94182	3.00899	3.05701	4.08535	2.49883
CG11856 _ FBgn0039302 _15O04	2.69316	1.63089	3.77766	3.52509	1.90391	3.40855	2.44779	3.82983	2.75995	2.17956	3.22419
CG31305 _ FBgn0051305 _14L01	4.19183	2.17728	4.93797	7.90419	6.45336	7.50641	5.31403	10.8857	5.33742	3.06913	6.85
mus209 _ FBgn0005655 _07K11	1.29736	0.795894	1.00799	1.42734	1.17463	1.18605	0.781361	2.00441	1.20686	1.08568	0.919752
Pen _ FBgn0011823 _07A16	1.27296	1.03474	1.27372	2.94876	2.20195	2.30272	1.38652	2.04052	2.20514	1.41758	1.66367
Pros26.4 _ FBgn0015282 _12A12	3.65483	2.22286	3.75912	4.68003	3.20021	3.98502	2.90452	3.81836	3.46934	3.60549	4.11177
RnrL _ FBgn0011703 _01G11	0.294268	0.160582	0.45333	0.362076	0.274907	0.393344	0.255178	0.400487	0.294438	0.237296	0.410842
BcDNA:LD06837 _ FBgn0027894 _01G15	0.172732	0.131429	0.18683	0.211387	0.116039	0.270729	0.172186	0.234999	0.170995	0.167785	0.249735
Pros26 _ FBgn0002284 _16B22	3.14618	1.14759	3.24026	3.49832	1.981	2.88896	2.10921	3.7015	3.18853	2.05429	3.09906
Rpn2 _ FBgn0028692 _08K13	3.47234	2.09648	3.06816	4.50172	2.83935	3.89149	2.48204	4.1553	3.52271	3.3528	2.39499
CG9705 _ FBgn0036661 _11H12	1.82887	1.21892	1.79493	1.61758	1.73553	1.58853	1.32212	2.42487	1.46214	1.67229	1.51307
rept _ FBgn0040075 _04C07	0.250744	0.177054	0.209395	0.364253	0.254384	0.29427	0.162865	0.361443	0.241784	0.250326	0.252252
Jafrac1 _ FBgn0040309 _05F02	6.89023	6.27699	7.49302	9.39781	8.43394	7.28941	6.90263	9.68623	8.15307	8.33995	7.94566
CG11964 _ FBgn0037644 _11M08	1.16286	0.838142	1.56553	1.58099	1.01305	1.51352	1.11044	1.58097	1.32763	1.60943	1.51648
p47 _ FBgn0033179 _08M16	2.62817	1.43345	2.22143	2.31574	3.19139	2.85908	2.19423	2.6733	2.43741	2.79481	2.55426
Cyp1 _ FBgn0004432 _07G18	19.9505	8.98046	20.1906	32.7457	11.1758	19.842	17.7357	28.3119	23.4764	14.6988	18.0863
CG8231 _ FBgn0030681 _08N12	4.9095	1.44561	4.20214	6.84788	4.05768	5.21676	3.77566	5.54519	5.73555	5.04923	5.61749
CG8636 _ FBgn0029629 _05P06	13.7305	3.9728	20.3488	13.7234	12.5391	14.4956	12.8085	10.9381	15.0149	5.83435	11.555
Df31 _ FBgn0022893 _05H06	11.7172	1.48103	11.824	10.7039	7.46832	8.79886	8.46902	11.9602	9.05529	1.91974	6.91874
CG12141 _ FBgn0030143 _08M13	3.62264	1.31683	2.76305	5.13777	3.82305	4.66525	2.95731	5.44904	4.26571	3.28564	3.58057
Pkc98E _ FBgn0003093 _08N08	3.65312	2.44597	2.86737	3.38319	4.44942	3.91117	3.66207	4.97611	4.35357	4.14029	3.77344
Su(var)205 _ FBgn0003607 _01L20	0.68759	0.441894	0.545619	0.934419	0.30551	0.780043	0.556634	0.615586	0.875134	0.405775	0.468541
CG32063 _ FBgn0052063 _09I19	3.53761	2.599	2.95068	5.23125	2.24555	4.07006	2.38888	3.80912	3.12269		3.19403
Ote _ FBgn0003022 _11K24	1.87795	1.54682	1.05211	2.37366	1.30901	2.27041	1.37145	2.49638	2.70348	1.13922	1.58991
Prosalpha7 _ FBgn0023175 _07J20	2.07442	1.48528	2.28836	2.82725	2.42437	2.56918	2.7458	1.50436	3.22714	2.74729	2.68516
CG2031 _ FBgn0037382 _07I07	2.15013	1.36753	2.51808	1.78951	1.68109	1.67226	2.2763	1.33087	2.4597	1.85613	1.86724
CG13630 _ FBgn0039219 _08N24	1.72908	0.766662	1.57784	1.86108	1.80629	1.92619	2.46411	1.07389	2.41914	1.50267	2.03076
CG7523 _ FBgn0038533 _11N21	2.19707	1.24041	2.15184	1.95496	2.73019	2.22944	2.77586	1.89349	3.85672	2.38858	2.52052
CG8854 _ FBgn0033702 _10C20	4.0272	1.1492	3.86209	7.61819	3.26761	3.25634	2.94489	5.26415	2.81063	3.53514	4.96834
CG8525 _ FBgn0033735 _06H24	1.36911	0.773586	0.839044	0.981794	1.22299	1.27825	1.101	1.45524	1.24864	2.17508	1.01087
Prosbeta2 _ FBgn0023174 _15B09	2.3348	2.80502	2.01138	2.55649	2.48328	3.4681	2.68106	4.15332	2.85391	4.17177	3.43777
BcDNA:GH04929 _ FBgn0028495 _05O13	2.82922	2.70834	2.8205	3.20064	2.72823	3.21348	2.95223	4.41443	3.31346	3.3591	3.75011
BcDNA:LD21537 _ FBgn0027524 _05E06	0.766101	0.699647	0.767697	0.94905	0.620221	0.814986	0.992159	1.62279	0.757198	0.716349	0.894617
ProsMA5 _ FBgn0016697 _06N24	3.94018	2.64047	2.80374	3.73392	3.65175	4.56118	4.35892	5.1573	4.60733	4.16008	5.01558
BcDNA:HL03874 _ FBgn0027903 _01E15	0.302809	0.24931	0.29159	0.361165	0.375281	0.460683	0.283058	0.436876	0.455074	0.229238	0.339758
CG9855 _ FBgn0037242 _08N23	3.55378	4.96663	3.41458	3.59615	4.71233	4.62063	4.08475	5.07792	3.56784		6.18955
BcDNA:SD04019 _ FBgn0046763 _12G16	1.22112	2.22399	1.52924	2.28525	1.86375	1.46329	1.25376	2.58612	1.52683	1.07639	2.86864
CG10722 _ FBgn0032848 _02O04	0.318898	0.220208	0.346992	0.275229	0.48473	0.455161	1.24384	0.442144	0.29161	0.231649	0.352055
CG1021 _ FBgn0037443 _11L12	4.12497	3.03656	3.5319	4.16812	10.7325	4.08464	6.88064	3.29358	3.117	2.17599	4.39075
CG18812 _ FBgn0042135 _06C19	3.50134	2.67033	2.68427	2.77132	4.20759	2.57969	3.61549	2.31409	2.76311	1.96032	3.39387
CG6805 _ FBgn0034179 _02C06	1.13274	0.752544	1.24705	0.799894	1.83728	1.19129	2.22425	1.21461	1.317	0.72507	1.03535
Sry-beta _ FBgn0003511 _02G16	0.369855	0.396116	0.420131	0.30375	0.459766	0.473344	0.57162	0.381394	0.387404	0.385916	0.443219
CG8502 _ FBgn0033725 _12E09	1.86353	1.84824	2.31816	2.43213	6.65802	2.02314	3.59941	2.16209	1.85095	3.03325	2.52857
CG1578 _ FBgn0030336 _15I09	5.18298	5.04793	4.90364	5.46459	3.18159	4.40801	5.27642	6.67996	4.81746	3.31029	4.0165
CG9925 _ FBgn0038191 _04K22	0.3448	0.272772	0.530392	0.485874	0.302763	0.264266	0.444783	0.556542	0.320255	0.340423	0.445996
EG:BACN32G11.3 _ FBgn0027794 _04B10	0.145985	0.104798	0.136562	0.161296	0.192261	0.167487	0.117763	0.18333	0.17832	0.114062	0.140233
CG3066 _ FBgn0037515 _12D09	1.94983	1.29772	2.26475	2.10717	2.65176	2.53818	1.92556	1.73344	2.49636	0.802603	3.82535
CG6394 _ FBgn0030930 _11E23	2.27232	2.21771	2.70243	2.04825	5.68346	8.60531	2.46422	2.50515	3.8093		3.14451
CG9754 _ FBgn0034617 _02N15	0.466483	0.319597	0.326649	0.338495	0.463664	1.53795	0.327814	0.37081	0.382437	0.298526	0.336521
CG2221 _ FBgn0030194 _11G06	3.77497	2.88266	2.1102	3.42359	2.67763	2.57705	2.66274	3.444	3.2905	2.08353	2.71213
mth _ FBgn0023000 _12O16	2.69878	3.99896	2.69147	4.59551	3.01696	4.06054	4.56593	2.02036	3.20334	2.02233	2.44465
CG2789 _ FBgn0031263 _07M22	7.73426	3.49483	6.4627	5.66829	2.81141	4.72088	4.67993	4.95171	5.01525	6.94583	4.011
CG4911 _ FBgn0035959 _03H16	0.40061	0.259909	0.447154	0.579533	0.190848	0.364999	0.22853	0.55079	0.473691	0.211805	0.362253
CG5355 _ FBgn0032242 _08P14	2.1277	1.46969	1.94897	1.66409	1.48224	1.93825	1.40914	2.45909	1.80075	1.72605	1.74522
Rev1 _ FBgn0035150 _01P17	0.315451	0.369302	0.463579	0.277188	0.278472	0.327714	0.433683	0.266125	1.4488	0.323124	0.331685
CG14023 _ FBgn0031698 _04E10	0.300137	0.29325	0.211591	0.278716	0.283223	0.272356	0.386831	0.273178	0.327668	0.174621	0.326572
Uev1A _ FBgn0035601 _10F19	3.28264	2.96744	2.65976	2.97539	3.78529	3.78145	3.06681	3.9542	3.63135	2.61948	3.04891
AnnX _ FBgn0000084 _06H16	2.37874	2.64419	2.01766	1.4073	2.37488	2.31238	2.9498	3.27921	2.67942	1.54573	3.03892
CG5625 _ FBgn0034708 _02N05	1.55529	1.75086	1.62715	1.73923	1.15108	1.89534	1.68091	1.3576	1.65631	0.714504	1.50607
CG7331 _ FBgn0037582 _03J18	0.174879	0.241754	0.308221	0.446895	0.431263	0.386682	0.360524	0.219403	0.399561	0.324185	0.568133
CG8949 _ FBgn0030812 _04L14	0.35871	0.263822	0.352968	0.366788	0.313368	0.336825	0.319835	0.213808	0.328462	0.307455	0.244027
BcDNA:GH07269 _ FBgn0028490 _05M08	9.59472	3.913	8.20181	8.33753	10.3713	8.35205	5.44921	2.11692	11.2764	3.71325	5.84753
CG10375 _ FBgn0039116 _01G16	0.22341	0.376837	0.420907	0.305292	0.458134	0.507818	0.394259	0.382966	0.436213	0.368996	0.444533
CG5955 _ FBgn0036997 _09B20	3.97084	3.54479	3.14495	4.03958	13.2893	6.10946	7.01931	4.2529	9.23717	4.60077	6.87433
CG31873 _ FBgn0051873 _02N14	0.501414	0.240718	0.298417	0.371054	0.518473	0.397194	0.407789	0.369457	0.311345	0.198518	0.419662
Sgs4 _ FBgn0003374 _02P20	2.51426	15.367	2.01706	1.98116	3.74048	2.9572	3.20815	1.5196	2.24343	4.64031	1.56587
CG11961 _ FBgn0034436 _03P11	1.90107	1.44459	1.85167	1.1554	1.1481	2.30959	1.72042	1.33241	2.70333	1.01557	1.80173
CG3434 _ FBgn0036000 _02D03	0.276512	0.418738	0.464522	0.472281	0.598106	0.396236	0.524158	0.927617	0.417596	0.289202	0.443989
CG7265 _ FBgn0038272 _02I04	0.403418	0.21036	0.522603	0.355935	0.52799	0.41595	0.616507	0.249711	0.449553	0.274725	0.375846
CG32215 _ FBgn0052215 _04F13	0.302601	0.555664	0.417812	0.473901	0.429483	0.453287	0.550334	0.519559	0.395408	0.272242	0.422436
CLIP-190 _ FBgn0020503 _04M12	0.427512	0.51913	0.756354	0.441946	0.333699	0.714914	0.57734	0.501159	0.759868	0.296497	0.529037
CG15087 _ FBgn0034380 _02A06	0.353788	0.342636	0.283932	0.443184	0.288576	0.294519	0.346149	0.252364	0.403066	0.263473	0.373336
CG15233 _ FBgn0033076 _02J06	0.364924	0.259768	0.356501	0.493573	0.369452	0.323228	0.430399	0.202956	0.454942	0.201458	0.316138
CG7289 _ FBgn0031379 _02J14	0.476551	0.28912	0.375477	0.578258	0.433143	0.565472	0.936624	0.253859	0.587192	0.256834	0.425656
CG11760 _ FBgn0037615 _02J19	0.416302	0.356842	0.485027	0.53608	0.387776	0.489862	0.628801	0.237408	0.534277	0.308625	0.498934
CG5634 _ FBgn0039528 _04J14	0.372723	0.314423	0.323522	0.322719	0.39172	0.427736	0.394773	0.227745	0.344523	0.215176	0.336067
CG3947 _ FBgn0037019 _02F06	0.447993	0.302996	0.524095	0.70495	0.394817	0.389126	0.380929	0.322481	0.351393	0.204075	0.36672
CG10987 _ FBgn0040647 _02K10	0.363589	0.319208	0.521264	0.432877	0.501274	0.576286	0.544069	0.533579	0.352736	0.253799	0.372896
mael _ FBgn0016034 _03H15	0.269307	0.496433	0.366025	0.399164	0.32208	0.612227	0.521503	0.315967	0.441653	0.294689	0.85533
CG1753 _ FBgn0031148 _08G05	2.7504	3.38137	1.91392	3.83638	2.76324	3.82215	2.26315	3.17276	3.24364	6.65659	3.46567
CG18600 _ FBgn0038601 _02O20	0.290124	0.438081	0.358928	0.351904	0.410449	0.411858	0.396366	0.484756	0.269423	0.337453	0.427558
alpha-Est7 _ FBgn0015575 _08P12	2.94354	1.85694	2.90792	3.27335	2.927	4.00817	3.32114	2.84042	3.8736	3.36235	3.55565
CG7989 _ FBgn0034119 _03J11	0.33217	0.445027	0.413527	0.573797	0.447675	0.49025	0.475773	0.301023	0.58097	0.391757	0.51014
betaInt-nu _ FBgn0010395 _04L12	0.29356	0.496437	0.4538	0.42042	0.30138	0.482466	0.425935	0.386895	0.380842	0.347582	0.400022
CG7420 _ FBgn0031344 _02D24	0.252448	0.272423	0.470484	0.532909	0.568466	0.429678	0.395531	0.576224	0.475701	0.282067	0.662618
regucalcin _ FBgn0030362 _07I18	9.69685	3.97568	8.71094	13.8652	21.4741	13.6436	16.4344	6.20626	14.0122	4.9467	7.49819
Rbp1 _ FBgn0010252 _03B21	0.300452	0.354523	1.17078	0.579034	0.516947	0.579352	0.293708	0.165754	0.481288	0.28334	0.490939
CG31224 _ FBgn0051224 _01A02	0.315461	0.371929	0.393899	0.452663	0.830945	0.461847	0.433418	0.219533	0.482159	0.327774	0.421126
BtbVII _ FBgn0012049 _04A18	0.226164	0.281705	0.338015	0.322708	0.438999	0.366813	0.456704	0.187421	0.455578	0.286956	0.292887
CG10967 _ FBgn0036313 _04I16	0.187532	0.439343	0.549384	0.349037	0.461953	0.331416	0.55103	0.174207	0.486326	0.27352	0.451588
Pak _ FBgn0014001 _04D04	0.266017	0.435887	0.411097	0.453424	0.402976	0.387245	0.488445	0.306198	0.529539	0.337955	0.362892
CG9926 _ FBgn0038190 _01D23	0.24211	0.433087	0.400149	0.537198	0.29339	0.580373	0.461251	0.26046	0.594665	0.360794	0.821672
BcDNA:LD08534 _ FBgn0027890 _01I01	0.253135	0.193694	0.309964	0.216939	0.270699	0.50997	0.310719	0.374931	0.359242	0.92351	0.255512
CG6683 _ FBgn0035902 _01G10	0.356372	0.412871	0.298732	0.25226	0.394175	0.283305	0.398216	0.309097	0.314135	0.392107	0.365939
BcDNA:GH06348 _ FBgn0027580 _05K22	3.75162	2.10005	2.98356	2.87663	3.22674	3.58633	2.6528	4.50702	3.94205	2.64991	3.49532
EG:8D8.3 _ FBgn0024365 _04G14	0.428664	0.33171	0.375576	0.369097	0.294827	0.473843	0.286124	0.303018	0.438243	0.205979	0.393759
RecQ4 _ FBgn0040290 _03O15	0.325114	0.401321	0.413892	0.286772	0.23562	0.397937	0.473847	0.187499	0.309258	0.228832	0.462175
CG32000 _ FBgn0052000 _04O24	0.232403	0.239456	0.362901	0.304519	0.241992	0.455789	0.437158	0.414881	0.374991	0.230402	0.399238
CG9883 _ FBgn0031435 _02M02	0.34653	0.349675	0.321727	0.262707	0.341773	0.249349	0.245023	0.382352	0.19416	0.289865	0.312337
CG31847 _ FBgn0051847 _03C18	0.370258	0.382338	0.332964	0.461956	0.411392	0.223013	0.216505	0.304298	0.159906	0.151472	0.259771
Cyp28a5 _ FBgn0028940 _09B24	2.81257	1.14688	3.65559	3.20737	2.20153	2.89905	4.59748	2.11672	5.83036	1.52131	3.46648

## Sheet: Peak 3 
genes	Amc V14 sample A	Amc V14 sample B	Amc V13 sample A	Amc V13 sample B	Amc V13 sample C	Amc V24 sample A	Amc V24 sample B	Amc V24 sample A	Amc V1 sample A	Amc V1 sample B	Amc V1 sample C
CG12112 _ FBgn0030048 _07J19	0.800999	1.19229	1.08877	1.57449	1.59349	0.813601	1.21441	0.955508	0.892394	1.03109	0.81815
CG10570 _ FBgn0040992 _10E17	1.13514	2.80389	1.36922	3.1565	2.87665	1.40315	3.76798	1.20234	1.52064	3.23771	1.13094
Gef64C _ FBgn0035574 _13K19	1.98107	1.77225	2.85952	3.72497	1.96149	1.60849	1.86735	2.06846	2.17735	1.5115	1.2487
CG17271 _ FBgn0038829 _03J09	0.285858	0.808654	1.12242	0.377297	0.431696	0.490714	0.45019	0.44304	0.333866	0.5485	0.419534
CG2767 _ FBgn0037537 _06A11	3.67623	3.50474	5.06022	3.02249	3.78656	3.71285	1.79089	3.55792	3.40619	2.46809	2.20728
mRpS31 _ FBgn0036557 _03C15	1.07367	2.79953	7.84878	0.707565	1.12687	1.15879	0.294364	0.94005	0.686461	0.295557	0.387315
CG5205 _ FBgn0038344 _14L02	1.98901	3.14293	5.17223	1.963	2.38675	3.09251	2.34143	2.6913	1.6816	1.94815	1.89604
CG7823 _ FBgn0036921 _02J17	1.14709	0.587933	0.570991	0.592134	0.697839	0.75733	0.683524	0.514559	0.688995	0.737743	0.878089
skpA _ FBgn0025637 _02C17	3.49604	2.46418	1.88797	1.57231	2.26172	2.40259	2.28571	1.54344	2.42433	2.25238	1.85283
CG6664 _ FBgn0036685 _14I21	3.9236	2.99756	3.26982	2.86904	2.14385	2.81944	2.77209	2.09531	2.53798	2.321	1.92014
CG17807 _ FBgn0034748 _12P11	5.69878	3.95357	4.99406	2.97013	3.50729	2.9636		1.65235	3.9231	3.82486	3.13446
CG4462 _ FBgn0038752 _06O04	1.50357	1.34966	1.01118	1.17314	0.840569	0.833012	0.809999	0.624996	1.10626	0.996251	1.02224
_ _16F05		5.44118	8.39354	3.32461	4.80893	4.15926		2.68279	4.31049	4.81628	4.43993
CG30456 _ FBgn0050456 _12L23	6.33955	2.4722	2.95562	1.21833	1.9813	2.22185	2.13062	2.05258	2.9509	2.78173	4.22491
CG8506 _ FBgn0031991 _14G20	21.6933	1.13542	2.90817	1.51701	1.362	1.67376	1.46381	1.58434	1.59311	2.74466	3.66032
CG11261 _ FBgn0036332 _14G24		2.00114	3.22916	0.820356	1.30006	3.78716	1.40303	0.980797	1.59197	6.53805	2.82337
CG9630 _ FBgn0037561 _09L11	13.529	1.88028	2.48534	2.52118	1.58696	2.51938	2.3434	1.12254	1.98549	2.98991	1.63142
CG9861 _ FBgn0034844 _12D18	10.9176	1.95978	2.67308	1.77863	1.9111	1.84425	2.76947	2.77205	2.24109	1.32895	2.52357
CG4323 _ FBgn0038797 _07F12	1.95561	0.596621	0.714924	0.292523	0.491819	0.508864	0.915337	0.596105	0.58781	0.742878	0.545098
sesB _ FBgn0003360 _13O07	3.06829	2.19708	1.69419	1.73669	2.37955	2.728		1.59234	5.46013	2.36801	4.19035
mam _ FBgn0002643 _12H04	2.33373	1.00888	1.6113	0.886211	1.5272	1.78081	1.38697	1.08656	1.97835	1.64307	2.52317
Side _ FBgn0032741 _13K13	3.96664			2.04389	3.13977	3.10592		3.5826	5.44781	4.11162	4.5886
gwl _ FBgn0004461 _16C06	2.54856	1.4815	2.43843	1.216	1.96879	1.50281	2.08257	2.29489	2.17613	2.22789	2.8817
CG5053 _ FBgn0039352 _15P10	2.41421	2.27448	3.23594	1.4858	1.45187	2.58809	1.50906	2.32058	2.34296	1.87966	3.95902
yellow-b _ FBgn0032601 _11D01	4.16085	2.42177	2.21153	1.15739	3.28355	2.98578	3.05495	3.09106	4.1415	2.35068	3.76399
_ _14A17	3.63584	2.51698	2.61432	1.27465	3.68933	2.78846	2.91905	3.55074	3.59532	3.0478	3.82125
CG4751 _ FBgn0032348 _17C19	3.42362	2.38571	3.15682	2.0801	2.20456	2.0796	2.98331	3.69045	4.81791	1.7174	4.32503
CG8202 _ FBgn0037622 _15N14	2.06041	1.53979	2.28097	1.2181	1.92107	1.38378	2.19262	1.74366	2.27551	1.44237	4.0557
CG12342 _ FBgn0033552 _04J22	0.429577	0.240471	0.322613	0.26768	0.401104	0.288213	0.4057	0.291776	0.488501	0.23061	0.447404
CG6958 _ FBgn0039004 _15G03	1.57558	1.6229	2.02985	1.41974	2.27142	1.85971	0.628286	1.4036	1.91996	1.91321	2.36223
_ _04E06	0.411664	0.323192	0.259574	0.295516	0.258162	0.270193	0.196778	0.263072	0.243449	0.227874	0.280549
CG12325 _ FBgn0033557 _04E14	0.362373	0.379898	0.379597	0.336456	0.424267	0.369807	0.249843	0.332756	0.388223	0.332922	0.352696
CG7546 _ FBgn0035793 _15O23	2.69957	3.94675	3.27216	3.13005	3.89985	3.54271	1.46617	2.90491	2.65853	2.90266	5.23543
inaC _ FBgn0004784 _14G11	3.5302	3.28196	3.41965	1.33244	2.78888	2.99122		2.23975	1.5398	2.41139	3.18478
CG10882 _ FBgn0031408 _15H07	1.66958	3.37989	2.78925	1.5232	3.10611	2.23354	2.57928	2.47541	4.77779	3.42126	4.14518
Syx1A _ FBgn0013343 _13P15	2.01139	3.20554	1.78636	1.62894	3.52514	2.1053	1.98103	2.08173	2.46914	3.38416	2.50119
grau _ FBgn0001133 _08D07	1.39945	1.4682	1.2702	1.04369	1.387	1.253	1.04926	1.56766	1.214	1.01164	1.3972
CG31651 _ FBgn0051651 _14P14	6.70691	6.02007	7.14126	3.18135	2.57756			2.29409	4.00471	4.61062
Trf2 _ FBgn0026758 _17O11	3.97561	3.29336	3.66391	1.61749	1.73909	3.61535	1.38288	1.70525	1.57946	2.02801	3.13222
gek _ FBgn0023081 _17O05		2.63016	3.11331	1.84376	1.77984	3.13847	1.85189	1.27558	3.56108	3.02804	3.45606
_ _18D04	4.67441			6.13181	3.48292	10.4235	2.09099	4.50582	5.02094	8.11349	7.79218
CkIIalpha _ FBgn0000258 _14K13	4.39468	4.2524	5.30803	3.96787	5.0437	3.04161	3.77472	4.26044	5.40124	5.15826	4.50003
_ _14K21	4.38723	3.02495	4.68816	3.28035	3.41823	2.91002	3.09955	3.06609	3.66461	2.80679	3.27017
CG8726 _ FBgn0033244 _13G24	1.38041	2.08516	2.72851	1.10998	1.55423	1.51182	1.67845	1.55011	2.07671	2.00966	3.14525
_ _17K11	1.68066	1.68328	3.3399	1.45412	1.21516	1.51493	2.52697	1.90107	2.68358	1.79754	3.0517
_ _18J01	60.5721	158.378	272.468	123.378	98.7011	86.5012	391.129	128.989	268.532	299.955	386.433
_ _18J05	52.0724	143.027	304.556	106.312	82.0407	82.4314	354.74	109.83	237.812	298.776	405.956
_ _18J09	39.9898	112.738	331.406	80.0323	65.1245	59.0504	289.189	90.5508	183.409	297.756	309.383
_ _08H16	0.3237	0.304627	0.717544	0.450383	0.609101	0.465148	1.08326	0.523919	1.37128	1.03574	1.80189
_ _16D01	2.94037	2.81943	3.70797	2.73831	2.19555	2.23343	5.80891	2.34032	2.13215	1.76968	3.24504
sut4 _ FBgn0028560 _12F18	0.49262	1.15762	1.82347	0.792436	0.57225	0.624113	1.75161	0.933566	0.949273	0.781949	1.57164
CG4750 _ FBgn0034134 _12P02	1.20413	2.44576	2.07632	0.739429	1.11335	1.31209	2.70803	0.938491	2.24909	1.49309	3.53522
bl _ FBgn0015907 _14O21	4.17025	6.79132	6.37262	3.44714	4.20258	4.51585		3.91791	5.61781	3.09318	7.87236
CG17002 _ FBgn0033122 _13N13	1.63889	3.05779	2.27469	1.51872	2.4528	2.31959		1.58549	2.98301	3.57979	4.84964
CG32512 _ FBgn0052512 _15E21	1.77227	2.83669	2.17469	1.21278	1.75382	2.2342	2.44648	2.12073	2.10137	1.90512	3.45794
Thd1 _ FBgn0026869 _17O23	4.87802	3.34884	4.69594	3.3395	3.809	4.23848	9.30204	2.60871	3.33622	2.1217	7.4545
CG6136 _ FBgn0038332 _16F02	3.39121	3.9389	3.12381	1.40098	1.77261	2.83874	4.83876	1.97654	1.89222	1.51065	3.04676
_ _16F11	3.53789	2.13948	2.86915	0.562209	1.48922	2.28896		0.863372	1.55502	1.00379	2.5459
CG32827 _ FBgn0052827 _15G09	3.90396	3.0309	1.27102	1.02534	1.65257	3.09121	7.55864	1.99235	3.29589	1.1214	3.45371
CG1090 _ FBgn0037238 _16G21	4.26053	4.46711	6.26722	3.14038	4.29129	4.50552		3.44081	6.98683	5.84448
CG2938 _ FBgn0029685 _16M09	3.68026	5.24453	6.0256	1.73381	3.89126	3.22392		2.41366	3.61529	2.89929	5.60519
CG11247 _ FBgn0037120 _12O21	2.55709	3.16273	3.5241	2.47166	3.00515	3.25564	4.62892	2.11679	3.34384	2.49419	5.71903
CG9175 _ FBgn0031779 _12H02	3.02718	3.52564	3.29257	2.65282	3.43795	3.64965	8.02501	3.00507	3.65537	2.9971	5.93046
CG31343 _ FBgn0051343 _14G09	5.16094	8.75132		3.76485	6.27096	8.11153		5.07664	6.98013	8.07448	11.7182
CG14683 _ FBgn0037822 _08D20	1.594	1.69309	1.86047	1.20258	1.52849	1.79449	2.23062	1.24977	1.66453	1.58893	1.33606
CG32920 _ FBgn0052920 _07K03	6.79464	5.58804	8.43574	4.13015	6.02254	6.80486	11.3905	4.70837	7.49502	7.46926	5.56479
wal _ FBgn0010516 _05B13	5.68649	5.11523	12.6057	4.11303	7.36725	9.28608	14.665	5.13361	9.17151	4.43843	8.23373
CG1582 _ FBgn0030246 _14P17	4.86333	5.16389	6.18632	3.00321	6.24069	4.82989		4.17939	8.47348	4.91301	5.30526
BcDNA:GH05536 _ FBgn0027586 _05O23	5.59376	7.7427	12.0118	2.38756	6.81507	7.51006	8.60037	6.88486	6.93376	4.92133	5.42293
bic _ FBgn0000181 _13O19	4.96593	4.45429	8.11896	2.36478	4.46279	3.97271		3.02475	6.05949	5.82116	6.78634
Trap170 _ FBgn0035145 _17G15	3.88641	2.47696	3.70424	1.64706	1.58317	2.44638	2.76905	1.18851	2.62769	3.9304	5.44535
lok _ FBgn0019686 _13O24	1.33929	1.97171	2.29413	0.836527	1.43062	1.41715	2.63824	1.17632	1.87109	2.16983	2.47401
Mdr49 _ FBgn0004512 _15N12	2.18891	1.54971	3.08827	2.23038	1.43037	2.08659		1.30854	2.91274	2.72706	2.94088
_ _14G21	5.3972	3.46165	5.52259	2.88968	2.19626			2.34981	5.18675	4.28721
CG31790 _ FBgn0051790 _12O23	1.70807	1.27464	2.80016	0.889597	1.55862	1.03259	1.38231	0.863861	1.79366	1.44494	2.88377
ena _ FBgn0000578 _12J07	4.10902	2.86235	4.66452	4.10734	3.83998	4.01742	10.3654	5.0498	4.95739	9.65761	8.18301
smg _ FBgn0016070 _15M15	2.11731	1.53623	2.751	1.54601	1.59751	1.79642	3.80541	1.41275	2.08662	3.455	3.26973
CG31619 _ FBgn0051619 _16G07		4.48101	7.65421	3.73967	6.72194	4.13279	7.15287	5.80126	6.16363	13.9994	12.5238
chb _ FBgn0021760 _17C16	4.33037	1.62482	2.93953	3.02961	2.33674	3.82139	2.17609	2.95504	2.66945	3.26075	10.3605
CG3962 _ FBgn0038475 _12H20	1.2204	0.892427	1.04378	1.30147	0.870521	1.08223	0.812377	1.21448	0.98767	1.79372	1.86421
CG5360 _ FBgn0034873 _16E10	4.56515	2.3335	3.92971	3.95933	3.50964	4.2927		2.90716	3.34366	5.36439	6.43668
CG1698 _ FBgn0033443 _14N16	3.41536	1.55765	2.61323	3.67377	2.25331	2.70847	1.56511	3.62624	2.49268	2.4688	6.48191
CG14186 _ FBgn0036935 _14F12	3.64602	2.73476	4.41144	2.66268	3.16292	3.22704	1.77349	3.19175	4.01864	3.8311	4.50788
blow _ FBgn0004133 _16G10	2.6705	1.68433	2.25517	1.75057	1.36727	2.41693	0.740556	2.22409	1.40911	1.36891	2.52096
tok _ FBgn0004885 _17M05	3.54568	1.29594	1.7578	2.02762	0.94251	1.89998		1.16398	2.03446	1.44374	1.76861
Syx5 _ FBgn0011708 _14G04		4.57202	5.84926	3.92742	2.58515	6.54042	2.57548	4.28604	4.63777	4.29161	6.97915
CG33171 _ FBgn0053171 _14H16	4.13863	1.44192	3.03111	2.10067	1.87999	2.48668	1.01599	1.46797	1.8589	2.47736	5.16551
CG6340 _ FBgn0030648 _13N02	3.84584	6.48182	5.16639	2.95882	4.36572	6.27622		2.74527	4.59073	4.0815
_ _14P01	6.12957	6.58188	5.16972	2.53276	3.13344	5.69678	4.43332	2.65882	5.24712	4.0279	7.21745
CG1815 _ FBgn0039863 _17C22	2.39782	2.58897	2.63854	1.23672	1.26371	1.47465	1.14902	1.27031	1.98746	1.96506	9.17209
CG2260 _ FBgn0030000 _14O09	2.62589	4.35969	3.34214	2.03246	2.82689	2.99442	1.9157	1.76862	4.39652	2.70326	4.95841
CG6448 _ FBgn0032976 _12D02	3.38921	3.94374	4.21494	3.16818	4.47074	2.52626	2.11751	3.08515	2.99602	2.78468	4.23466
CG32594 _ FBgn0052594 _17A06	0.972321	1.56395	1.51097	1.17574	1.21502	1.17747	1.04176	1.08835	1.66042	1.29431	1.53972
CG7384 _ FBgn0032262 _13D06	0.811624	1.91758	1.49779	0.964786	1.11495	1.3492	1.13902	1.11469	1.09224	1.2162	1.57764
CG8046 _ FBgn0033388 _12E24	1.04497	1.85469	2.78204	1.24104	0.787216	1.38265	1.92872	0.729842	1.82541	1.51801	1.73401
CG7800 _ FBgn0037552 _12L12	0.770166	1.17718	1.95043	1.20793	0.951414	0.778485	0.940403	0.731499	0.898005	1.25042	1.56476
CG8678 _ FBgn0032935 _14A21	3.00102	3.6639	2.49993	3.34968	2.83373	2.38875	2.18882	2.03744	3.45349	3.73686	3.91953
ovo _ FBgn0003028 _17E13	2.67771	3.63943	2.6851	2.02405	1.52847	2.14132		1.87134	3.49896	4.15527	2.7708
_ _18P15	0.897839	1.15961	0.765979	0.467228	0.668552	0.866245	0.741114	0.872263	0.85155	1.54669	1.13048
_ _16E14	4.52424	3.18683	2.93505	1.12557	2.54865	3.24784		2.51087	3.19158	4.75102	4.26118
Top3beta _ FBgn0026015 _13N24	4.98554	5.83217	4.59372	2.00693	4.29453	3.16285	2.62376	5.01704	4.57609	8.70284	4.0715
_ _18P17	1.03337	1.62406	1.17537	0.306614	0.600263	0.744813	0.381893	0.831935	0.685966	1.2617	1.26979
rha _ FBgn0027376 _14P16	0.841318	0.730093	1.04282	0.297624	0.447822	0.561088	0.393112	0.21958	0.519445	0.804514	0.775427
CG5790 _ FBgn0032677 _12P24	2.9238	1.41805	1.51863	0.551281	0.605059	1.07182	0.769397	0.467132	1.00009	1.55257	1.47565
Mipp2 _ FBgn0026060 _12P20	2.81437	1.13539	1.97471	0.671486	1.02471	0.882203	1.08095	1.24234	1.60006	1.72164	2.10631
xmas-2 _ FBgn0028974 _16O04	1.70301	1.98181	1.31888	1.18327	1.77397	1.16843	0.684947	0.672778	0.784424	1.11593	1.83966
B4 _ FBgn0023407 _16P18	3.04961	4.10663	3.64159	2.42631	1.86068	3.63935	2.17016	2.19715	2.08962	3.11349	3.99732
_ _16H12	1.84303	2.21003	1.92828	0.989633	1.1477	2.52367	0.926075	0.909513	1.31398	0.917904	2.51928
_ _18P21	1.84867	3.34867	1.45057	1.09601	1.00267	2.5487	1.10924	1.45428	2.64723	1.73284	2.61454
_ _18G16	3.20441	29.879	5.45088	3.94119	3.82826	3.41964	3.31264	3.04973	4.61923	7.69163	6.23032
fs(1)K10 _ FBgn0000810 _15G24	1.30678	17.4822	2.11559	1.35285	1.81251	1.32698	1.50216	1.21705	1.84793	4.07595	2.67082
_ _18O16	0.249681	2.44917	0.567621	0.248359	0.215433	0.264333	0.35776	0.127672	0.474441	0.418968	0.494425
_ _18G20	2.25329	8.46871	4.14346	2.36111	2.41788	3.60042	2.019	2.71497	2.90135	3.92128	5.29719
_ _18G18	3.07855	9.64176	3.62496	3.30413	2.90615	3.25094	2.15807	3.0687	3.70649	3.1253	4.53189
Egfr _ FBgn0003731 _13H10	4.05909	7.66627	4.79119	3.37545	3.94828	5.00155		2.89781	4.68556	5.54557
CG32767 _ FBgn0052767 _13H05	3.7949	8.39862	2.87158	2.2114	2.86891	4.3524		3.08396	4.03488	4.3541	4.86612
CG7628 _ FBgn0036137 _14G07		10.0423	10.6509	6.56519	8.78224	7.44814		7.73982	6.64307	7.29333	10.6177
CG13164 _ FBgn0033709 _14H15	6.12576	9.23307		5.65488	11.2487	9.20539	4.40712	9.47349	8.34558	14.3568	9.47036
CG2264 _ FBgn0033478 _15O07	1.47603	2.56026	2.30855	1.30676	2.00895	1.94973	1.14575	2.45501	2.19227	2.55661	2.67172
CG12814 _ FBgn0037796 _16H16		11.454	9.42318	8.46929	6.63418	5.72864	4.53748	7.44878	6.26524	14.0051	8.25938
CG6293 _ FBgn0037807 _14M03	5.1734	4.15542	4.94254	2.1959	4.9516	3.67555	2.20678	2.62323	6.87628	4.11142	6.87962
CG10702 _ FBgn0032752 _15G12	3.89858	3.64032	5.66968	2.34438	3.51437	6.45353	1.28915	2.48662	7.78942	3.42369	11.3586
Adar _ FBgn0026086 _15H04	2.93031	2.86577	4.71545	1.50275	2.17055	3.41414	1.73265	1.7458	2.92835	1.8501	4.3885
CG12316 _ FBgn0036483 _14P04	3.85425	2.6434	4.08491	1.47893	3.28104	2.7973	2.03693	2.02293	2.63235	2.77425	3.32039
CG32210 _ FBgn0052210 _17G05		4.84726	2.674	2.22658	2.28402	3.66542		2.10947	4.20363	5.41499	6.04481
beat-Ic _ FBgn0028644 _14P02	3.43573	4.21836	3.51696	2.32682	1.78576	2.89476	2.16099	1.3619	3.3855	3.69711	5.97544
CG3964 _ FBgn0031574 _15P13	3.37247	3.766	3.50665	2.83168	1.8461	3.285	2.05784	1.58991	4.18376	3.75492	6.03096
kek4 _ FBgn0032484 _14G23	2.74258	2.47518	2.82666	1.6296	1.24784	2.40576	0.946057	1.43421	2.35063	2.36762	3.52853
LIMK1 _ FBgn0041203 _14P10	7.46822	4.49769	5.45149	2.54649	2.66931	5.36686		1.93787	3.38094	3.48019	6.90444
_ _15P17	5.36272	3.67838	3.81286	1.82435	2.20918	3.8015	1.2258	1.98278	4.72142	2.36396	5.51243
jing _ FBgn0041145 _17O17	4.65741	2.22956	2.47039	1.28069	1.51073	3.08064	1.15282	1.13605	3.36367	1.5397	2.70947
CG7158 _ FBgn0037116 _17O13		2.6135	1.75946	1.44632	1.43196		0.536573	1.46507	5.10886	1.94589	4.50937
CG31223 _ FBgn0051223 _14O17	2.53344	3.74154	5.35686	1.55174	1.60338	1.75301		1.37751	3.73319	3.87992	6.96205
_ _15P07	1.66643	1.9902	2.73272	1.18101	1.46092	1.95093	0.874689	0.799596	2.73711	1.87884	11.9768
Mvl _ FBgn0011672 _16O07	3.26889	2.26576	3.07168	1.65932	1.7466	1.86019	2.11524	1.84291	2.39521	1.81567	6.82417
CG32921 _ FBgn0052921 _14H02	2.09693	2.94992	3.82174	1.81733	2.01256	1.86719	2.52624	1.54302	3.69427	2.67507	7.97085
CG9727 _ FBgn0037445 _15G06	3.67085	6.99941	3.87786	2.53171	2.53659	4.4216	3.06198	2.47008	2.89917	2.06463	7.2361
_ _18G22	2.45188	3.52569	3.92271	2.8498	2.08154	2.90707	2.41505	2.37547	3.24741	4.19772	4.15246
oxt _ FBgn0015360 _15O24	0.632721	1.58719	1.28802	0.822018	0.96864	0.630517	0.560415	0.791265	0.782216	1.54507	1.55295
blood{}280 _ FBti0019096 _15H08	4.16493	5.42068	5.65041	2.37742	2.46609	2.45655	2.58592	2.0002	2.67273	4.3434	4.45979
CG9056 _ FBgn0030702 _17M21	3.02578	3.0212	3.02819	1.90181	1.49024	2.19655		1.68425	1.89841	4.1211	3.62769
_ _14G19	2.24987	2.45271	2.06217	1.61695	0.988089	1.60094	1.90463	1.10591	2.26371	3.09293	3.84051
CaMKI _ FBgn0016126 _16O02	4.64432	6.61939	5.44354	4.01127	3.10345	4.63308	3.92175	2.51557	4.48463	4.54568	4.24544
Mcr _ FBgn0020240 _17O03	2.57129	4.51064	3.90393	1.96204	1.84309	3.26171	1.87471	1.35372	2.67044	2.33024	4.50954
CG32046 _ FBgn0052046 _17G03	2.54323	3.39661	3.54791	1.10178	1.75305	4.05981	1.4566	0.970979	3.46844	1.75209	5.26722
CG3125 _ FBgn0029797 _17G23	2.22322	2.42742	2.54555	0.934746	1.94308	1.98896	1.71152	1.02924	2.25215	1.68085	4.64334
CG8557 _ FBgn0030842 _17G19	4.73698	11.0547	4.57136	1.51841	2.4534	4.15174	2.59043	1.2158	2.48916	2.68681	4.68353
l(2)08717 _ FBgn0010651 _14P23	2.06407	7.49869	3.56659	1.83952	2.19117	2.34616	2.20872	1.89354	3.30173	2.3978	3.93416
CG9313 _ FBgn0034566 _14H23	1.16806	1.61828	2.28146	0.853032	0.868125	0.869701	0.762862	0.700529	1.2342	0.86023	1.33636
Gug _ FBgn0010825 _15H20	5.01689	5.81324	5.88701	2.78427	3.92007	5.12447	4.26436	2.72417	5.80274	4.07832
CG9934 _ FBgn0032467 _15H12	2.38856	2.36629	2.26962	1.78792	1.64517	2.15375	1.91279	1.63263	2.4902	2.93845	2.8703
CG2079 _ FBgn0029944 _15A14	1.79507	2.50395	1.27957	1.232	1.42684	2.01186	1.24224	1.6644	1.50683	1.63467	1.40048
Cad87A _ FBgn0037963 _17A18	1.62133	2.71042	1.51687	1.01947	1.48581	2.03325	1.73468	1.40604	1.61736	2.1231	1.47001
CG10274 _ FBgn0035690 _15G13	3.04351	2.24936	1.55713	1.27642	1.86304	2.39156	2.05508	1.548	1.94963	1.96498	2.18251
CG30392 _ FBgn0050392 _07F06	2.12422	1.86696	1.23404	1.05129	1.53693	2.03286	1.67703	1.62717	1.78901	1.46459	1.59813
CG3409 _ FBgn0033095 _15O09	8.59184	5.41067	3.17005	2.75872	2.0439	8.08345	3.65551	2.18184	3.18637	3.2214	5.11515
CG11060 _ FBgn0033149 _12F16	1.97264	1.20761	1.489	1.26954	1.38084	1.66769	0.991669	1.01265	1.35047	1.18298	1.67351
CG7879 _ FBgn0035235 _15L24	1.07681	1.8871	1.85262	1.33178	1.06804	1.29645	0.973191	1.26089	2.08068	1.17145	1.59952
CG4839 _ FBgn0032187 _15H09	3.32287	2.81752	2.27969	1.79348	1.35059	2.34682	1.36173	2.03349	3.52137	2.26786	3.67941
CG8596 _ FBgn0035767 _13G17	2.12408	1.95763	2.17421	1.16329	0.950186	1.35386	1.03024	0.972809	2.12833	1.32264	2.33044
MICAL-like _ FBgn0036333 _15D09	2.83707	2.98614	3.37373	2.14478	2.03856	2.19956	2.6261	2.03389	3.52624	2.79634	3.4361
CG11849 _ FBgn0039286 _16C24	1.36962	1.43836	2.11976	0.952316	1.07086	1.22972	0.871002	0.858468	1.47369	1.10069	1.71228
CG17081 _ FBgn0036480 _15G14	1.6967	1.70684	2.01346	1.5137	1.49112	2.22479	2.72153	1.68335	2.49709	1.77688	2.61862
CG5447 _ FBgn0039427 _13H14	2.66286	3.1612	3.675	1.78998	2.31062	5.65024	3.56778	2.39778	3.23972	2.52283	3.84766
CG5741 _ FBgn0035937 _16O12	3.73592	1.62412	1.97316	1.18627	1.55389	1.44103	0.910413	0.760537	1.37259	2.19116	2.55896
ex _ FBgn0004583 _16H04	1.79622	1.47181	1.72663	1.47458	1.26673	1.29323		1.06876	1.16238	1.37866	2.19313
CG31935 _ FBgn0051935 _15G23	1.77864	4.8353	3.63158	1.89524	3.82824	2.04495	2.01269	1.52919	3.17911	2.57078	7.56191
CG10155 _ FBgn0033964 _12P23	2.79734	4.33969	4.00516	1.2943	2.52874	2.06559	3.02789	1.81579	4.34555	4.62037	6.0843
CG6282 _ FBgn0035914 _14F16	4.03865	1.5363	4.92538	2.01605	2.3972	6.06911	1.91098	2.39108	4.73563	2.31556	6.65021
CG31025 _ FBgn0051025 _14F20		1.10224	3.92465	1.64078	1.90931	2.61904	1.28707	2.14161	3.77222	2.29423	3.36497
ACXC _ FBgn0040508 _14H24	1.51764	0.802385	3.29443	0.501689	0.637445	1.29415	0.613855	0.619583	0.884848	1.58274	7.84998
Upf1 _ FBgn0030354 _16P04	3.2126	3.24318	6.07225	3.13839	2.41201	2.21413	1.92098	2.25877	2.39352	3.10042	5.10614
EG:EG0003.5 _ FBgn0025830 _16G05	3.78409	3.36056	5.54245	2.42528	2.94978	3.56402	2.5835	2.45935	2.51444	3.86582	4.61541
CG6418 _ FBgn0036104 _13F05	2.68368	3.18776	3.92542	1.42144	2.62741	3.87286		1.68044	3.06979	3.79761	4.3565
okr _ FBgn0002989 _15G04	1.20852	1.25975	1.1343	0.6729	1.12708	1.93062	0.942527	0.67687	1.08341	0.867514	1.37895
CG4785 _ FBgn0031314 _13M14	1.77989	3.04406	3.16843	1.31314	1.92684	4.12074	2.20741	1.52343	2.14387	1.64163	3.56596
D19A _ FBgn0022935 _14G13	2.99531	2.37194	2.96375	1.42206	1.67656	3.02313		1.75742	3.54947	1.77587	3.41525
bnl _ FBgn0014135 _14B10	1.99955	2.23447	2.29565	2.02754	2.55703	2.02015	2.24148	2.01325	2.17326	3.06808	1.91498
CG17233 _ FBgn0036958 _17I05	3.85981	2.8104	2.68068	2.22777	2.1376	1.8061	2.59017	1.54604	3.2174	3.96291	3.59998
CG7536 _ FBgn0030890 _15O05	3.67253	2.79514	1.91484	2.41343	1.77032	3.02058	3.85518	2.36205	3.74768	2.61115	5.79721
CG4705 _ FBgn0032339 _16F03	1.11623	1.00074	0.703099	0.48112	0.47694	0.501883	0.806511	0.414736	0.762525	0.840879	0.743909
Pvr _ FBgn0032006 _17G21		3.15373	3.87095	2.5259	2.06125	3.4305	4.31025	1.42387	2.82299	2.06199	4.33083
ago _ FBgn0041171 _17M17	2.97116	3.1175	2.0386	0.872534	1.50412	1.94147	3.77755	1.41575	2.00701	1.93852	2.64988
CG31163 _ FBgn0051163 _17E02	1.0115	0.827334	1.00967	0.50674	0.639759	0.584077	1.63605	0.431141	0.686596	0.871086	1.07916
CG5742 _ FBgn0034304 _15M07	2.2258	2.00579	2.15976	1.392	1.88777	1.86011	2.49443	1.44526	2.6152	2.69527	3.54904
CG8213 _ FBgn0033359 _17C09	3.57357	2.52457	1.88169	1.01716	1.48521	1.55832		0.955026	2.81766	1.98163	2.4065
CG32560 _ FBgn0052560 _17C05	1.78707	2.03725	1.58404	1.11705	0.836842	0.895454	2.11551	0.86065	1.70077	1.00716	1.70652
CG10011 _ FBgn0039590 _17G09	3.48373	2.2765	2.03289	0.615811	0.898193	2.69092	1.12367	0.841485	2.24355	1.57729	3.92982
r _ FBgn0003189 _16G14	0.982077	1.15661	0.727808	0.461082	0.331343	0.836182	0.613852	0.255436	0.590217	0.561541	0.889102
Rh7 _ FBgn0036260 _14H12	2.51045	1.65316	2.65946	2.18605	2.01785	1.81765	2.22795	2.951	3.45971	1.8071	4.5613
_ _14L03	5.80379	4.58587	4.62886	1.20321	3.60698	3.28342	2.40104	2.90797	3.8779	2.0341	2.74857
CG7747 _ FBgn0034109 _02H02	0.271856	0.432536	0.268157	0.228226	0.311967	0.339931	0.264365	0.227414	0.267504	0.254936	0.304488
scra _ FBgn0004243 _13M09	5.3642	5.89984	4.92881	1.71058	4.22159	4.5157		2.3824	5.20064	4.82025
CG6406 _ FBgn0034269 _12O20	4.83107	3.58915	4.86928	2.00622	4.72416	4.22025	1.71226	3.1548	3.30607	4.22863	5.20696
Doa _ FBgn0000480 _13P19	2.55874	5.9026	5.54749	4.75105	6.19096	8.01271	3.82132	3.02255	4.91549	5.4682	7.60892
CG12081 _ FBgn0030053 _02F12	1.02928	0.703317	0.862554	0.720659	1.3365	0.991568	0.607409	0.664239	1.13054	0.602595	2.06635
CG32566 _ FBgn0052566 _03G24	3.9158	2.10224	2.80702	1.09599	3.92603	5.19706	2.05715			1.48914	4.08793
CG2052 _ FBgn0039905 _14P09	4.02005	5.71862	5.50238	2.53846	4.08528	4.54075	4.14538	3.28682	5.76543	3.00525	6.16584
CG13784 _ FBgn0031897 _12P09	6.32151	8.09451	10.3432	3.42054	6.02617	9.45296	6.75361	7.58312	8.21475	7.01725	14.9474
loco _ FBgn0020278 _12H18		4.39648	4.94105	2.51569	2.37011	7.2229		2.73672	6.33815	2.85791	4.80068
CG31883 _ FBgn0051883 _06B15	0.863451	1.40048	1.39222	0.966841	0.850459	1.36517	1.31923	1.33712	1.76241	1.06283	1.50731
CG31125 _ FBgn0051125 _12O17	3.93431	3.87717	8.09725	2.12531	3.7198	5.45459		2.59487	4.21096	3.16376	11.0647
CG2083 _ FBgn0035376 _12O13	1.37171	2.44905	4.59735	0.925065	1.58685	1.95882	2.03692	1.22449	1.99128	2.31523	3.13233
HDAC6 _ FBgn0026428 _15O16	2.82208	4.02103	4.0914	3.79009	4.4114	6.42535	4.09386	3.3976	4.67394	2.71347	6.9635
CG8944 _ FBgn0030680 _15P02	4.88022	5.2654	3.7462	2.07966	3.26841	2.74239	1.1743	2.82325	2.95363	3.05642	10.3547
CG12114 _ FBgn0039837 _02E19	1.24904	0.770027	0.715186	0.454061	1.14199	1.06921	0.694101	0.514305	1.06354	0.626048	1.23424
CG2818 _ FBgn0031566 _13G18	3.16117	4.73452	5.60946	2.52228	4.47774	4.48764		3.05183	4.39076	2.87678	8.5221
Bmcp _ FBgn0036199 _08D16	0.863219	1.43682	1.38176	0.977997	1.46046	0.906447	1.00817	0.998973	1.49377	1.06433	1.74154
CG5089 _ FBgn0034144 _14A15	1.16155	1.9126	6.03499	0.924906	1.28477	1.16367	1.58146	1.60343	1.93322	1.09318	1.53467
CG31714 _ FBgn0032180 _14D20	1.61533	2.26207	3.23767	1.15146	2.32927	2.13051	2.30577	2.12512	2.7517	1.59827	1.53853
CG6084 _ FBgn0036182 _01E24	1.43955	1.74387	4.22848	0.949764	2.03885	1.93961	1.29735	1.63473	2.56454	1.37239	1.95264
Eaat2 _ FBgn0026438 _16C01	3.50962	7.83832	7.84365	3.09534	4.639	4.36738	3.36127	4.95064	5.44747	3.12158	6.20947
CG3692 _ FBgn0030741 _12I21	2.08082	2.70231	4.59727	1.4708	6.30672	4.25123	1.23591	3.33624	3.99518	1.23931	3.65641
CG2698 _ FBgn0037536 _13L11	0.752366	2.00042	2.15198	1.17526	2.47859	2.25324	1.36476	2.15027	2.29785	0.566672	2.36101
CG7943 _ FBgn0039741 _12J17	0.873887	0.917972	1.42349	0.575308	1.09412	1.02301	0.918618	1.16597	1.2236	0.651207	1.08078
CG8055 _ FBgn0033385 _08P18	3.08719	1.56738	4.09229	1.76271	2.82005	3.05858	2.0213	3.75038	3.85464	1.57964	3.48778
Cyp9c1 _ FBgn0015040 _12N11	0.86478	2.67184	1.68225	0.651454	1.87965	1.62312	0.888738	2.41838	2.50153	1.1323	2.55669
KdelR _ FBgn0022268 _01G13	0.969548	1.26347	1.25393	0.621837	1.58509	1.31858	1.14395	1.04806	1.45371	0.789151	1.57767
NTPase _ FBgn0024947 _02H24	0.753188	0.715884	0.661557	0.530032	0.847596	0.882005	0.525913	0.621614	0.98752	0.641586	0.852112
CG7814 _ FBgn0039715 _16G09	3.32863	4.37695	3.32992	2.45539	2.92493	3.92633	2.87627	3.08353	3.38286	2.38775	4.2432
Tequila _ FBgn0023479 _17G17	4.02654	1.59557	1.97054	1.92352	1.28541	2.25222	1.70849	1.3051	2.24427	1.94545	3.68381
CG4872 _ FBgn0030799 _06C22	1.50657	1.94888	1.65995	0.961411	0.838291	2.10724	1.60209	1.5014	1.45463	1.79054	2.06046
_ _18A16	1.13712	1.19016	0.935888	1.66804	1.58857	1.59298	1.19287	1.94001	1.12058	1.2081	2.55273
CG4221 _ FBgn0038385 _15I18	3.27147	5.59282	3.25048	4.1557	3.80338	3.46549	2.35429	3.28139	3.63395	3.68162	5.71836
CG18166 _ FBgn0029526 _12D08	1.13695	2.58712	1.69334	2.46311	2.37426	2.3134	0.900341	2.65695	1.64311	0.982496	3.62421
CG1140 _ FBgn0035298 _12B18	3.15604	4.95797	2.58049	4.75663	3.12408	4.04152	1.84678	4.53927	3.66813	2.97549	10.864
CG4030 _ FBgn0034585 _13G20	1.2442	1.59991	2.50689	1.6291	2.11902	2.02175	1.57324	2.25894	2.59813	1.64353	4.86182
Paf-AHalpha _ FBgn0025809 _02I12	0.314783	0.221704	0.316902	0.222284	0.361569	0.34411	0.205589	0.248232	0.15446	0.13041	0.777321
CG17930 _ FBgn0038416 _14I12	1.18572	1.66603	4.65608	1.21989	1.44863	1.37364	1.10422	1.68352	1.36498	1.25991	18.0738
PhKgamma _ FBgn0011754 _09P14	4.15114	4.48469	3.6715	2.64996	4.80909	5.0062	2.45772	2.98277	5.88855	4.61353	15.7943
EG:87B1.3 _ FBgn0023507 _09P21	4.6783	3.60586	4.45526	4.33793	5.09182	4.19722		4.14356	5.94772	7.47186	37.6478
CG17223 _ FBgn0031491 _09P13	2.35211	1.32664	1.43531	1.70588	2.07949	2.41776	1.72921	2.14753	2.98196	2.62466	30.0571
Toll-6 _ FBgn0036494 _03H18	2.25713	0.883853	0.796357	1.11385	1.29839	1.6167	0.711515	0.923067	1.6446	1.08058	18.0977
CG8569 _ FBgn0033752 _02L09	1.36602	0.988874	1.95689	1.21338	1.24044	1.07913	0.589495	1.43158	2.36192	0.984815	9.54506
CG8443 _ FBgn0034087 _02B22	1.04322	0.704728	0.894897	0.617946	1.29835	0.879266	0.374502	0.742586	0.729788	0.645347	2.54721
Eps-15 _ FBgn0035060 _15N02	3.26907	2.99534	4.7012	3.52578	3.30864	2.47615		2.8339	4.52249	1.43724	12.0613
CG15770 _ FBgn0029803 _05D18	2.15153	2.67577	1.88936	3.39809	1.81436	2.3026	1.37013	1.80387	1.7515	1.61466	18.5046
CG11207 _ FBgn0030241 _05D10	2.71751	3.33605	3.5463	2.57381	2.29331	2.7249	3.1461	2.34875	1.66038	1.94039	17.1339
CG8877 _ FBgn0033688 _15C18	1.70813	3.82641	3.62385	2.85409	2.77377	2.06901	2.03019	2.27097	2.13719	1.62588	19.09
CG13601 _ FBgn0039126 _07B04	2.52658	1.43382	1.885	1.96899	1.96473	1.90867	1.71193	2.01153	1.69785	1.15017	3.99844
fau _ FBgn0020439 _03D17	1.57766	2.36802	1.37205	1.30691	1.44048	1.22864	1.06373	1.81943	1.29605	0.762912	3.91432
Rbf _ FBgn0015799 _04A16	0.130459	0.121545	0.143228	0.104669	0.143655	0.150804	0.0923051	0.132754	0.137614	0.102258	0.229848
Gel _ FBgn0010225 _15H24	2.91962	5.27545	6.57357	4.5514	3.77532	3.30828	2.46083	4.44003	2.69447	3.05334	5.50167
CG7816 _ FBgn0039714 _14D10	2.72697	4.01817	4.47281	5.97251	3.69743	3.91041	3.35423	4.8856	4.75189	3.31007	5.8624
Bsg25D _ FBgn0000228 _15E13	1.99534	2.88536	1.91733	1.85435	1.79559	1.44062	2.14879	1.61757	2.10855	2.10272	2.73165
