# Supplementary material for: Expression profiling of prospero in the Drosophila larval chemosensory organ: Between growth and outgrowth
Source: BMC Genomics. 2010 Jan 19;11:47. doi: 10.1186/1471-2164-11-47 (PMC2826315; doi:10.1186/1471-2164-11-47)
Supplement: Additional file 4 — List of the CNS genes represented in the peak obtained after the application of the discriminating score between V1 and V1 4 for the CNS samples. The peak contains differentially expressed genes involved in cell fate commitment. [file 1471-2164-11-47-S4.XLS]

## Sheet: CNS cell fate commitment peak
Table S1b: List of the CNS genes represented in the peak obtained after the application of the discriminating score between V1 and V14 for the CNS samples. The peak contains differential genes involved in cell fate commitment.
données	Cerveau_V14b_2005	Cerveau_V14_2004	Cerveau_V14_2005	Cerveau_V13_2004	Cerveau_V13_2005	Cerveau_V24_2005	Cerveau_V1_2004
Syx17 _ FBgn0035540 _08H13	3.32042	4.8937	2.97773	2.34835	2.24643	2.68774	2.94218
CG18005 _ FBgn0037660 _08E23	1.27376	1.22423	1.37052	1.01373	0.855627	1.15775	1.11593
EG:BACN33B1.2 _ FBgn0040384 _06H06	1.41331	1.62616	1.35129	1.21369	1.37395	0.92764	1.54472
CG6038 _ FBgn0036198 _06P13	2.6009	3.42017	1.86323	3.28886	1.87882	2.75919	2.44296
BcDNA:LD23876 _ FBgn0027503 _05K02	1.12968	2.31788	1.36894	0.975905	0.871305	1.20915	1.00731
crn _ FBgn0000377 _08G17	5.5878	11.5146	4.12297	5.68268	4.50067	4.53127	5.44296
GlyP _ FBgn0004507 _05E13	1.34764	3.61145	1.39881	1.76397	1.32354	1.27773	1.20727
CG3167 _ FBgn0034962 _08G24	1.16868	1.47176	1.01097	0.818784	0.715236	0.714309	1.02093
Rab2 _ FBgn0014009 _07M14	4.28939	3.46537	6.18039	3.16304	4.77299	4.30567	3.21384
CG1387 _ FBgn0030033 _07O22	2.14955	2.92126	2.64709	1.90959	2.12725	2.03562	1.88498
CG3860 _ FBgn0034951 _12N06	1.9237	2.68519	1.80218	3.19303	1.68974	2.11178	2.36789
CG15818 _ FBgn0031910 _14A18	1.98127	1.64037	1.48133	4.47601	1.46904	2.13	2.41179
CG8774 _ FBgn0038136 _09F20	2.86778		2.51277	7.9098	5.34405	1.77184	2.60843
CG2471 _ FBgn0030357 _07B24	0.79092	0.304972	1.94755	4.26524	1.03312	0.297582	0.433082
CG6005 _ FBgn0038672 _06J18	0.988968	0.85583	0.836869	1.31768	0.957703	0.768403	1.391
CG7745 _ FBgn0033616 _10H22	1.1473	1.34972	1.24069	1.7923	1.63212	0.862663	2.21318
CG10462 _ FBgn0032815 _12D03	1.1407	1.35586	0.82975	1.77709	1.25047	0.839798	2.15243
CG9249 _ FBgn0032922 _07I02	0.639484	0.508839	0.527373	0.751302	0.617182	0.512939	1.00902
CG5398 _ FBgn0034882 _07J05	0.629725	0.544019	0.78413	0.835793	0.492587	0.633238	1.0997
CG4424 _ FBgn0038765 _07J18	0.638884	0.58604	0.923876	1.45921	0.501244	0.425564	0.781026
CG32488 _ FBgn0052488 _06I06	0.695249	0.537327	0.724276	0.963212	0.48983	0.475051	0.730207
CG18869 _ FBgn0042179 _07F08	0.681064	0.77594	0.741841	1.14491	0.553328	0.354981	1.08193
BcDNA:GH08773 _ FBgn0027562 _05O20	2.56233	2.81732	1.82184	2.95502	1.80422	1.21063	1.96211
CG5427 _ FBgn0032433 _10H24	0.946462	0.67552	1.00714	2.11821	1.35329	0.576363	1.92913
CG3987 _ FBgn0038292 _12J12	1.40005		1.61164	3.65307	2.93488	0.686272	1.27585
CG11791 _ FBgn0039266 _09F16	2.06102		1.6409	10.1378	2.94528	1.85153	6.28008
Fst _ FBgn0037724 _01M24	1.76038	1.18235	0.705979	14.7264	1.58004	1.65587	2.42995
l(2)01810 _ FBgn0010497 _07E02	1.79897	1.58009	2.2453	3.8296	2.05043	2.24202	2.38086
CG6271 _ FBgn0039476 _07E10	0.66458	1.51003	1.10713	4.82385	0.932824	0.987015	1.921
Amy-p _ FBgn0000079 _14J07	0.445188	0.553121	0.423829	4.94287	0.633736	0.423646	2.51539
CG11911 _ FBgn0031249 _07B22	0.911065	0.639065	0.735087	7.42395	0.626399	0.312612	0.967719
_ _05G19	0.649767	0.407084	0.399373	4.17632	0.275438	0.195468	2.19003
CG5011 _ FBgn0040723 _07E08	2.12512	2.33527	1.67117	22.2311	1.81382	1.40764	6.01509
CG3868 _ FBgn0036422 _06P17	1.3926	1.26768	1.07066	5.35034	0.819236	1.01107	1.67889
CG7874 _ FBgn0030999 _08L20	3.06997	3.35424	1.3724	10.7532	1.17811	1.99491	3.00267
CG4810 _ FBgn0037994 _13A07	0.958582		1.11992	1.33347	0.714192	0.727053	1.20224
osk _ FBgn0003015 _08I06	0.661056	0.729456	0.871285	1.00262	0.694188	0.429046	0.976913
BG:DS00797.5 _ FBgn0028539 _05G09	2.89829	3.13163	2.55609	3.8136	2.10786	2.18773	2.70198
corto _ FBgn0010313 _09N14	5.7734		2.53053	3.71839	3.02331	2.47585	4.12353
Ptpmeg _ FBgn0035133 _04E20	0.344524	0.328721	0.265412	0.254854	0.250916	0.43951	0.265491
NC2beta _ FBgn0028926 _06F11	1.33414	1.76426	1.28685	1.23449	1.6514	1.69296	1.01248
CG5568 _ FBgn0035641 _11N04	1.05356	1.56863	0.805312	0.63479	0.611264	0.727395	1.0635
CG11315 _ FBgn0039801 _07H24	2.13364	2.32762	1.36068	1.46273	1.2644	1.22476	1.19042
Socs36E _ FBgn0041184 _12I06	3.61171	2.62423	2.44081	2.10725	1.98827	1.84225	1.69024
CG5776 _ FBgn0032450 _10M04	3.2307	3.92055	3.31219	3.89376	2.92773	2.68328	5.70278
_ _06N21	1.79617	3.8261	2.16375	1.95328	2.34394	1.91626	2.6741
phtf _ FBgn0028579 _05O18	1.14951	2.2617	1.49613	1.4804	1.14843	1.65068	1.58585
Timp _ FBgn0025879 _10M01	2.19246	1.68228	2.80333	3.92424	2.16358	1.92152	2.34601
CG7778 _ FBgn0032025 _07F09	2.12053	1.85113	2.20313	3.3388	2.52306	1.3023	1.42753
CG5932 _ FBgn0036996 _12G23	0.183158	0.54533	0.325965	0.696847	0.559882	0.116333	0.930363
CG10752 _ FBgn0036325 _09L08	2.66125		2.35583	2.63225	3.09988	1.76638	3.00217
pnr _ FBgn0003117 _12A08	1.36792	1.20001	1.67089	1.37344	1.67184	1.22166	1.4976
CG33085 _ FBgn0053085 _12F19	2.44752	1.13984	1.63681	3.00073	1.60939	2.0239	2.72741
CG2469 _ FBgn0035205 _16O03	4.73668	3.18555	3.46039	5.2539	5.1135	3.19321	3.74239
CG31793 _ FBgn0051793 _16C12	0.75235	0.776875	1.03875	1.21207	0.821421	0.64724	1.0819
CG16979 _ FBgn0036512 _16C07	1.13595	1.07304	1.2154	1.12682	1.50207	1.0425	2.29606
CG31536 _ FBgn0051536 _12L05	0.912769	0.818	0.917308	0.941091	0.860638	0.802874	1.02203
CG3770 _ FBgn0035085 _12K03	1.15964	1.06507	0.809579	1.51561	1.69587	0.647977	3.52126
piwi _ FBgn0004872 _04M08	0.103085	0.0818567	0.0782466	0.127894	0.201238	0.106922	0.130468
CG8223 _ FBgn0037624 _13P23	4.06178	5.41549	3.52814	10.2234	7.25508	6.84974	6.42718
CG18240 _ FBgn0033576 _13F21	0.697554	0.656771	0.62009	0.719517	0.475004	0.390497	0.847077
CG10080 _ FBgn0034641 _07K16	1.3702	1.61245	1.16253	2.64304	1.62622	1.03254	3.28859
parkin _ FBgn0041100 _12M05	0.935185	1.41281	0.746782	1.67799	1.03377	0.915075	1.72026
CG5538 _ FBgn0038052 _09K23	1.31202	1.443	1.24231	2.72975	1.1789	0.928243	1.33383
CG33156 _ FBgn0053156 _05L12	3.5556	4.73657	2.54739	8.12458	2.90936	3.0316	6.15132
CG11063 _ FBgn0030530 _10D16	2.22053	2.17334	2.91593	6.38773	2.2627	2.02133	6.51949
CG4428 _ FBgn0031298 _10O14	4.76759		6.63175	8.60521	4.60886	3.94867	6.58348
caz _ FBgn0011571 _01P03	0.138821	0.084667	0.161784	0.163276	0.141969	0.0914701	0.151818
ade2 _ FBgn0000052 _04A02	0.0848093	0.0703289	0.0892038	0.105219	0.0956501	0.120346	0.127643
BcDNA:LD26519 _ FBgn0028472 _08N05	7.95472	2.73927	1.41631	1.93768	2.10224	1.39306	1.50303
CG9804 _ FBgn0037251 _06E24	4.00298	1.1111	0.970684	1.05081	0.7238	0.832765	1.17044
EG:86E4.3 _ FBgn0023510 _11F05	45.9511	2.06049	2.43825	3.21253	2.86606	2.47505	2.683
CG6954 _ FBgn0039000 _02H07	1.68987	0.357709	0.378963	0.235723	0.275881	0.298849	0.315827
RhoGAPp190 _ FBgn0026375 _09P07	9.65566	2.79013	3.67894	3.39018	2.34536	2.82129	2.55397
l(3)82Fd _ FBgn0013576 _15L08	9.96733	2.93753	3.33901	1.64568	2.46265	3.0657	3.05305
bun _ FBgn0010460 _08N16	5.2567	2.95588	3.49165	4.02166	2.56227	3.50781	4.03589
CG17309 _ FBgn0037925 _15J03	3.57568	2.36128	3.58217	3.50403	2.8478	3.48851	2.12433
CG9507 _ FBgn0031808 _09F05	1.49216	1.04031	1.01088	1.09718	0.766394	1.13942	0.557497
CG11133 _ FBgn0037205 _04J04	0.123339	0.0962548	0.0859381	0.0929994	0.085222	0.0735782	0.112088
CG9519 _ FBgn0030589 _10E03	4.62512	2.7387	2.31045	2.48493	2.28323	2.40374	2.96296
CG5274 _ FBgn0036987 _12B08	1.24206	1.3879	0.870591	0.905748	1.11383	0.719822	0.845699
capt _ FBgn0028388 _05E07	1.32812	1.29658	1.13102	1.57681	1.19525	0.865237	2.21541
CG17019 _ FBgn0033783 _12K22	2.58112	1.57188	2.35034	1.90158	1.76067	1.47328	6.64387
BcDNA:GH05057 _ FBgn0047321 _08D17	2.90473	2.51681	2.0154	2.33481	2.24618	2.15272	3.04621
Hph _ FBgn0037308 _10E07	3.56966		2.21895	2.64395	2.73712	1.71644	3.83889
CG8866 _ FBgn0037679 _10E19	2.50727	3.13056	1.7498	3.05438	2.09136	1.82711	3.1131
tou _ FBgn0033636 _09P20	1.65001	1.03922	1.51443	1.58443	1.12137	0.899759	1.97126
CG2990 _ FBgn0030170 _04I14	0.18876	0.104017	0.148979	0.127596	0.159359	0.103397	0.2146
slp1 _ FBgn0003430 _08D05	4.30896	1.81522	2.80685	2.04023	3.24536	1.80733	2.36789
CG6985 _ FBgn0039017 _02J01	0.24403	0.139487	0.361929	0.265828	0.248015	0.238541	0.276034
CG8435 _ FBgn0034084 _07P09	1.40595	0.837958	1.17255	1.25834	1.09318	1.19354	1.1025
CG30121 _ FBgn0050121 _09O06	3.24058		2.52533	2.21003	2.80434	1.93971	4.9844
CG7888 _ FBgn0036116 _06O01	2.88814	3.216	2.37978	2.10396	2.54167	5.53802	3.40521
Cyp4p2 _ FBgn0033395 _09L12	1.12017	0.830244	1.26657	1.99489	1.03582	1.29039	3.2389
CG10510 _ FBgn0037059 _09N05	2.06226	2.54717	1.47014	3.46607	2.23347	3.20793	2.11547
mu2 _ FBgn0002872 _17C13	2.31397		2.43465	2.52628	2.09498	2.95445	5.71336
Appl _ FBgn0000108 _05O01	1.88036	1.66948	1.74264	1.51082	1.50732	2.10098	2.76776
CG10171 _ FBgn0036353 _13M24	2.63857		2.94974	2.22051	1.54067	2.44729	4.73198
Pdk _ FBgn0017558 _08O11	2.75212	1.22431	2.34568	1.62178	1.46234	1.27645	2.47062
Spn43Aa _ FBgn0024294 _07L16	1.06324	2.15927	1.4202	2.06037	0.96352	0.853125	10.5724
Ank _ FBgn0011747 _10G08	1.72386	1.57933	1.88181	2.1743	1.59825	0.821638	3.58476
CG17323 _ FBgn0032713 _10C02	1.84594	1.45878	1.88406	2.48466	2.0141	1.82659	3.02115
_ _04C06	0.265027	0.197624	0.224111	0.271221	0.220988	0.207164	0.320347
yin _ FBgn0015565 _10O17	1.40169	1.07297	1.30096	1.86623	0.790198	1.21794	3.78368
MTF-1 _ FBgn0040305 _12B10	2.67857	1.81217	2.07729	2.34747	1.60398	1.58697	2.41041
CG6701 _ FBgn0033889 _04F18	0.765485	0.880133	0.743867	0.835605	0.957479	0.815773	1.30121
Cyp4ae1 _ FBgn0015036 _10G07	0.802246	0.987225	1.42709	1.31282	0.556445	0.918348	1.611
CG8257 _ FBgn0033900 _10G15	0.99744	1.01369	1.29642	0.940818	0.572489	1.18556	1.04587
CG10949 _ FBgn0032858 _09P06	4.34779	2.86816	2.89145	2.85976	1.43091	4.78236	4.45423
CG10209 _ FBgn0033971 _09H14	5.46704	3.84571	2.93619	2.72717	2.4766	6.58222	4.74349
CG9389 _ FBgn0037064 _13A17	0.739197	1.52457	0.826044	0.824169	0.645873	0.740631	2.33881
lqf _ FBgn0028582 _13M19	3.60407		3.7678	2.59777	2.83794	3.89332	7.54634
CG14655 _ FBgn0037275 _13I01	3.06715	3.36479	3.67147	2.75663	4.08241	3.47431	4.94689
enc _ FBgn0004875 _02J23	0.907155	0.668551	0.818083	0.777345	0.928646	0.84668	1.04288
CG1908 _ FBgn0030274 _03G07	1.34092	0.194524	0.95718	2.52359	1.16091	0.988656	1.11621
CG6051 _ FBgn0039492 _02M15	2.8573	1.2599	2.72662	2.43228	1.81624	2.22916	2.85137
ia2 _ FBgn0031294 _06O12	5.1901	1.38679	3.16865	2.57294	2.07337	1.74152	2.84189
_ _09P15	3.99315	1.50539	3.4864	2.85583	2.6981	3.34262	2.63531
CG6393 _ FBgn0034685 _02J05	0.564375	0.238059	0.575557	0.455497	0.339168	0.533586	0.524667
fbl _ FBgn0011205 _06A01	5.60488		6.69247	7.64172		3.46856	4.16415
CG11594 _ FBgn0035484 _09O10	5.9248	3.07944	4.0209	2.87566	1.42121	4.76583	3.71259
CG3891 _ FBgn0035993 _08I01	10.3632		9.7495	7.57626	4.62787	5.6706	6.8505
CG6661 _ FBgn0036403 _09L02	3.23395	1.0411	2.17555	2.53611	2.02524	1.80528	2.14122
CG8401 _ FBgn0034069 _06C18	1.38245	0.540318	1.03413	1.09256	1.18433	0.770154	0.761124
_ _11F01	5.04306	1.49941	2.71293	3.7775	2.51933	1.82365	2.20608
CG14735 _ FBgn0037985 _10A18	1.688	1.40049	2.58402	2.19651	1.91648	1.37859	2.8944
tty _ FBgn0015558 _05I14	2.51699	1.27208	2.78488	1.77811	1.96603	1.79091	3.25479
a _ FBgn0000008 _17K23	3.06879	1.60431	4.81672	1.84745	2.4852	2.53848	7.68139
CG9813 _ FBgn0038143 _07H02	4.16068	2.12856	4.61389	3.27508	2.29044	3.42453	4.99947
CG4641 _ FBgn0035967 _10O13	3.25527	2.17287	5.65094	5.81602	3.32404	2.89654	8.42014
MRG15 _ FBgn0027378 _10I04	3.4086	2.17614	4.16484	3.69399	3.1512	2.67675	5.47106
inaF _ FBgn0023077 _03K12	18.3912	0.879235	1.56185	6.08003	6.32601	3.74258	20.6206
Dg _ FBgn0034072 _02M21	1.90332	0.723972	1.47436	1.61897	2.21972	2.4173	2.01629
crp _ FBgn0001994 _03P07	5.68539	2.72018	3.4882	2.99263	4.35724	3.41974	5.71791
_ _02G11	4.9197	1.76793	3.10399	3.30198	3.00902	3.1952	3.77485
CG32698 _ FBgn0052698 _10M23	3.44732	2.24857	2.58189	3.4173	2.01578	2.04669	4.83766
EG:BACR7A4.18 _ FBgn0040345 _09L23	2.66101		3.14504	4.10615	2.52986	2.15565	5.6588
BcDNA:GH12144 _ FBgn0028481 _05F05	3.30874	3.9696	2.86337	4.70791	2.57806	2.53821	4.3071
Brf _ FBgn0038499 _10F22	2.03871	1.54824	1.61357	5.07712	2.10592	2.60127	3.13301
CG32380 _ FBgn0052380 _10G23	2.34681	1.2531	2.18647	4.32153	1.38349	1.99782	3.65837
CG12009 _ FBgn0035430 _10D14	2.85188	1.14357	2.95651	3.47095	3.39221	2.57843	9.52519
CG8444 _ FBgn0037671 _10P17	9.83496	4.51573	7.54106	13.6243	9.77028	8.92558	20.802
ftz-f1 _ FBgn0001078 _10P20	4.5709	0.502217	6.34967	12.1788	14.7597	4.05418	12.6712
Tor _ FBgn0021796 _12O03	1.60674	1.55556	2.06512	2.86946	2.74355	1.81746	2.90421
CG17383 _ FBgn0039350 _10J18	2.78427	2.3367	2.39234	4.86182	4.46992	4.25498	7.26643
CG31301 _ FBgn0051301 _10J06	2.27083	1.56411	2.70446	6.07169	5.90334	2.27689	6.23342
CG3829 _ FBgn0035091 _09D16	2.53353	3.08461	3.18462	7.82561	3.66996	2.07285	9.72172
CG3344 _ FBgn0035154 _09L10	1.66266	1.32399	2.20944	3.41167	3.22508	1.38432	6.51459
CG12063 _ FBgn0039851 _10H18	1.08341	1.03677	1.18257	1.25146	1.87325	0.953316	3.7035
CG8306 _ FBgn0034142 _10F08	4.05193	2.76497	3.87543	7.5225	7.19833	3.12044	15.0549
CG17068 _ FBgn0031098 _12I01	4.32585	1.6618	6.14268	12.8868	8.4478	4.02093	19.432
CG1607 _ FBgn0039844 _10O23	4.21617	3.40167	4.80178	5.75209	4.72056	4.19752	9.39329
CG15436 _ FBgn0031610 _10H16	0.782951	0.455741	0.805186	1.85137	0.671389	0.369305	2.9972
CkIIalpha-i3 _ FBgn0025676 _10H04	1.25052	0.510369	1.58913	2.29143	2.12859	0.439568	3.79538
Cyp6a13 _ FBgn0033304 _10K10	3.02899	1.56875	4.07465	4.53985	2.93812	2.28978	7.66202
CG9886 _ FBgn0031428 _14I18	1.663	1.7217	1.61912	2.35268	1.38607	1.26322	3.05812
Fer1HCH _ FBgn0015222 _10K14	9.41627	7.24206	11.6528	14.0468	6.31579	8.92771	20.9394
CG3279 _ FBgn0035156 _10D13	1.54624	1.67255	1.99064	2.3143	1.93761	2.05806	2.20801
BG:DS05899.1 _ FBgn0028519 _10D21	3.1735	0.72279	2.92619	3.91615	2.80371	1.50744	8.09985
Hrs _ FBgn0031450 _10P13	3.93263	1.77162	5.09097	5.9263	4.76188	3.75574	9.74245
CG2993 _ FBgn0037521 _10L13	3.93923		4.98675	5.35303	6.93191	4.34046	7.34615
CG3509 _ FBgn0038252 _05J14	2.72152		2.17166	3.456	3.39524	2.25092	4.74229
_ _12G05	1.3941	1.14751	1.49456	2.51248	2.0411	1.65184	3.86493
l(2)44DEa _ FBgn0010609 _12E03	7.99224	2.86207	5.10491	14.0309	8.113	9.1105	15.0425
her _ FBgn0001185 _10H20	1.50235	1.69935	1.59086	2.63316	1.86875	1.43227	4.05726
CG5961 _ FBgn0038056 _11N03	1.11614	1.29648	1.20353	3.78418	1.93096	1.33866	3.01439
CG9972 _ FBgn0035379 _10O10	4.64717		5.29917	13.0715	17.119	3.61051	12.0572
CG31937 _ FBgn0051937 _10H10	3.62861	2.47704	4.37523	11.146	9.06928	4.98467	26.3296
CG17260 _ FBgn0031498 _11L03	1.78133	0.629119	1.84413	6.12326	2.16261	1.00131	4.58168
chif _ FBgn0000307 _03E09	0.760062	0.420748	1.07018	1.26239	1.21338	1.31539	1.48065
sec13 _ FBgn0024509 _01G03	1.01729	0.609437	0.704887	2.11568	1.46628	1.26876	2.46155
CG6546 _ FBgn0034216 _10J23	5.86332	2.49386	4.313	9.01325	6.54319	5.30085	13.4061
CG6854 _ FBgn0036478 _10B23	3.86996	2.91547	3.6812	4.23295	3.6547	3.7402	8.4091
Paps _ FBgn0020389 _10K24	4.78468		4.1154	5.14618	4.191	3.51866	7.14699
CG4707 _ FBgn0035036 _10L17	6.44572	2.6016	3.99969	5.36846	5.05105	4.09034	12.0001
CG30426 _ FBgn0050426 _10D06	2.21936	2.16459	2.70624	5.15127	2.74602	2.2729	7.84867
CG5971 _ FBgn0035918 _10K06	3.43938	4.13274	4.03892	4.56216	3.23323	3.03025	8.84855
CG14613 _ FBgn0031188 _10H23	3.48633	3.10888	5.21968	7.34745	4.50949	1.96775	10.614
Tfb2 _ FBgn0036513 _10P15	3.11559	3.53331	4.17044	3.67651	3.7015	2.45259	9.01535
ncd _ FBgn0002924 _10H19	3.71568	4.95085	4.79016	4.4945	3.37816	3.42846	8.59229
msb1l _ FBgn0027949 _10F12	2.16454	2.22675	2.03156	3.36451	2.0163	2.56904	4.80698
CG12608 _ FBgn0030630 _10N19	4.00103	2.81465	2.7714	3.59842	2.72567	2.82225	4.43603
Caf1 _ FBgn0015610 _10L20	12.1988	4.66161	7.85954	30.2833	9.71307	8.14287	16.9196
CG31388 _ FBgn0051388 _12J22	1.15553	0.776195	1.3061	1.57849	0.98788	1.07628	1.99269
CG5543 _ FBgn0034908 _10D04	1.59478	1.58676	1.88566	5.06266	1.87884	1.62354	4.8532
38596 _ FBgn0026361 _10F23	1.43203	1.01355	2.0493	2.43581	1.26657	1.29807	2.70491
CG12301 _ FBgn0036514 _10B20	5.14219			4.76285	5.37828	4.80896	14.526
CG11504 _ FBgn0039733 _10O18	5.45549	3.7929	5.09657	9.4996	5.36304	4.19795	9.18057
CG11098 _ FBgn0031842 _10O12	5.36519	2.81299	3.76646	7.55364	4.3799	3.39669	9.87005
fz _ FBgn0001085 _10F14	6.53877		3.74805	13.2379	5.55627	4.99153	14.2562
CG2199 _ FBgn0035213 _10F16	2.87891	2.91527	2.54974	9.58588	3.00851	4.33602	8.11925
BG:DS07851.3 _ FBgn0028510 _01C01	0.402538	0.340181	0.339299	1.38677	1.2888	0.554775	4.535
spt4 _ FBgn0028683 _11J05	1.83197	1.85659	2.28907	4.42296	3.88224	2.07468	8.12175
_ _01A01	0.182157	0.0934042	0.232244	1.2307	0.47491	0.244891	2.05689
Cdk4 _ FBgn0016131 _10B16	1.88991	1.03018	2.06757	2.65505	2.78301	1.66689	8.30648
sls _ FBgn0003432 _03C05	0.673306	0.129998	0.685493	2.73514	2.18809	1.81825	5.5539
CG3271 _ FBgn0033088 _11J03	5.07767		5.45942	13.5392	11.2473	5.23908	11.5692
CG1515 _ FBgn0029978 _10N22	8.93455	1.51606	12.7976	39.2745	23.655	8.89628	19.9581
CG15013 _ FBgn0035530 _12C03	5.5074	0.210858	6.05729	13.1866	21.3146	5.48514	28.2299
l(2)02045 _ FBgn0010504 _12G03	1.71218	0.461078	2.05431	7.54168	6.35628	4.11775	7.10559
CG32418 _ FBgn0052418 _01L22	1.65263	0.468151	2.50742	1.89925	4.5909	1.82244	4.73646
CG3631 _ FBgn0038268 _10H21	2.69837	0.741392	4.00601	6.41989	4.05683	1.51532	6.58104
CG6388 _ FBgn0032430 _10N06	3.40582	2.39227	9.68402	26.1803	14.7706	6.93699	13.6096
meso18E _ FBgn0040089 _10O02	5.29499	0.883931	6.99734	6.76917	3.85852	3.51514	10.925
grk _ FBgn0001137 _10H02	4.08243	0.24589	4.67846	17.296	4.52282	3.18223	20.6236
CG5850 _ FBgn0032172 _10H06	7.75236	1.49849	11.2792	29.6773	18.6738	6.58154	37.5029
_ _01M03	2.25095	0.422488	1.85775	2.71814	2.98272	1.79311	6.89086
_ _01E03	10.4455	1.39907	8.07867	19.3269	19.9113	23.6185	28.3442
caps _ FBgn0023095 _01J22	0.473479	0.16995	0.368836	0.764331	0.683235	0.574331	1.28922
SmB _ FBgn0010083 _01I22	1.36044	0.370199	0.947252	3.04047	2.33823	3.01078	8.05529
CG7313 _ FBgn0036783 _01B22	1.76757	0.235784	0.747941	4.58126	3.41434	4.74012	12.445
CG30377 _ FBgn0050377 _03B15	5.66413	0.405407	4.10505	16.8971	7.92345	9.02428	12.7932
ash2 _ FBgn0000139 _10D18	5.34955		6.11176	8.61573	10.9031	3.54048	20.5614
EG:BACR7A4.17 _ FBgn0040346 _10J14	1.20675	1.3555	2.13872	5.5017	4.57833	2.80836	7.97639
CG15835 _ FBgn0033233 _10J22	1.20159	0.5816	1.83701	5.28971	3.19695	1.56532	6.93844
CG14230 _ FBgn0031062 _10J10	2.47794	1.25261	3.11851	7.75807	9.97671	2.9277	9.07251
CG8129 _ FBgn0037684 _12G01	0.753075	0.147042	1.19164	6.96978	5.27703	1.01129	16.7863
CG6296 _ FBgn0039470 _12E01	2.02692	0.748459	4.59728	10.342	10.5016	3.331	28.1438
_ _01A03	0.326789	0.03611	0.158185	1.21686	0.660472	0.280444	2.59954
alpha-Est1 _ FBgn0015568 _10J24	2.53264	0.722721	2.07561	9.68472	3.69433	2.19523	9.19897
Arp11 _ FBgn0031050 _10L18	5.01883	1.97191	5.33675	9.03945	12.4208	5.1604	23.339
CG7357 _ FBgn0038551 _10L22	8.74977	1.29671	8.59807	23.132	18.8732	7.60173	32.3257
CG10681 _ FBgn0036291 _01D22	11.5807	0.15827	10.8468	31.9834	19.545	9.57204	32.3873
CG12130 _ FBgn0033466 _10P14	5.04882	1.16192	3.90778	19.8532	25.0646	5.75312	38.4523
CG4973 _ FBgn0038772 _10P22	4.52726	1.11946	2.63009	21.5889	15.6356	4.68539	18.4786
mei-S332 _ FBgn0002715 _10J04	4.29014	0.46591	3.99401	13.2285	6.81667	3.87873	16.042
CG5080 _ FBgn0031313 _10N14	7.72102	2.3023	13.8024	30.4487	19.4744	9.10716	24.6799
CG3238 _ FBgn0031540 _10N10	6.86473	1.04504	13.8005	28.6405	25.2081	9.84681	23.4992
Tollo _ FBgn0029114 _10L08	17.423	1.20938	8.58088	35.0414	23.815	11.923	48.2692
CG7971 _ FBgn0035253 _10L12	1.97587	0.741985	2.80765	9.08308	6.09081	3.5064	17.1722
CG10632 _ FBgn0036302 _10D10	7.25261		7.48488	14.4874	11.387	5.82982	26.1229
unk _ FBgn0004395 _10L16	11.7332		8.08428	32.4918	17.8749	11.8139	52.4245
CG7878 _ FBgn0037549 _10L14	5.24005	2.35649	5.76797	12.3974	10.4165	5.79589	23.6161
mdy _ FBgn0004797 _10N02	3.94832	1.28459	6.03986	15.8056	10.8277	4.03178	14.9276
EG:BACR7A4.8 _ FBgn0040337 _10L21	6.08635	1.49373	6.7348	14.8766	10.6399	5.08524	24.2281
inx3 _ FBgn0028373 _10N20	11.3368	1.01985	8.04612	40.6377	22.1313	12.3842	71.6559
Int6 _ FBgn0025582 _01C03	4.35247	0.449684	3.17645	14.4661	10.6819	6.81069	49.086
_ _03G21	4.04348	0.49924	3.55025	14.3652	7.94528	8.5805	21.2412
cenB1A _ FBgn0039056 _03G15	1.53923	0.222325	0.996327	3.17691	2.10875	1.38696	3.53616
CG32705 _ FBgn0052705 _03E07	7.99926	0.827342	5.00089	59.4857	19.3835	24.3967	46.6036
prominin-like _ FBgn0026189 _03E17	1.82268	0.216966	1.63144	6.55342	4.25842	4.55055	10.7534
Antp _ FBgn0000095 _10L10	26.7051	1.29189	27.8304	86.1123	84.2702	22.5772	139.998
BG:DS00797.5 _ FBgn0028539 _10J08	19.1393	0.50246	14.7987	37.8512	48.2879	18.8663	33.4773
CG10671 _ FBgn0035586 _10P21	14.9171	0.830954	8.52529	24.1287	56.1192	6.93948	29.337
TfIIS _ FBgn0010422 _10P16	5.04325	1.25782	6.57196	10.7133	19.5614	5.49397	23.7797
Nak _ FBgn0015772 _10N08	17.741	0.809012	16.9581	49.7591	43.5618	13.4209	121.723
N _ FBgn0004647 _10N12	33.5528	1.7736	19.6092	65.4651	61.2614	24.7351	164.251
mbo _ FBgn0026207 _10J20	8.90214	1.18032	10.2345	18.1872	12.8129	9.84192	24.6179
nej _ FBgn0015624 _10J16	8.41004	0.783029	13.1756	28.8292	15.992	9.52018	28.2939
Iap2 _ FBgn0015247 _10P18	9.90877	0.816516	5.65508	25.3545	40.2493	7.99081	35.4313
hb _ FBgn0001180 _10P02	15.1204	0.51857	10.532	56.6434	61.7739	9.31542	55.6605
CG6563 _ FBgn0038306 _10P10	6.43118	0.693688	5.32556	15.6858	29.9759	7.1433	28.9948
Keren _ FBgn0052179 _10P06	5.80456	0.260863	5.59246	17.8947	33.3612	4.70794	28.4136
psq _ FBgn0004399 _10L06	17.0291	0.37246	17.5137	46.4003	53.5652	14.4221	49.5016
pelo _ FBgn0011207 _10P04	10.0311	0.522518	18.6174	40.8821	49.0856	6.76516	40.2126
CG8155 _ FBgn0034009 _10P08	9.06822	0.316839	14.5829	32.1136	41.7867	7.51679	31.2629
CG31961 _ FBgn0051961 _10P12	6.36801	0.247476	10.5082	19.6695	41.7988	6.36897	37.9911
_ _10L02	11.4732	0.568731	10.8338	22.2448	25.0171	10.0148	36.7411
FK506-bp1 _ FBgn0013269 _10P23	12.3424	2.95039	16.5875	32.4919	38.5662	13.9185	53.692
CG31637 _ FBgn0051637 _10P24	4.31884	1.28512	6.10376	12.5718	15.0982	3.47294	7.75391
Lac _ FBgn0010238 _10L04	7.49791	1.40193	5.65719	20.5775	11.1071	5.69021	24.7233
CG5037 _ FBgn0032222 _10N04	4.47104	1.099	4.17557	11.8043	6.48225	3.76044	21.171
CG15118 _ FBgn0034418 _10F04	4.87948	3.67989	4.75489	15.4638	8.01737	4.97143	17.2763
CG9797 _ FBgn0037621 _10N23	4.00768	2.71076	4.59792	14.3482	6.4602	4.12878	19.4971
CG17806 _ FBgn0038548 _10F20	3.62021	1.78819	3.90006	10.2574	5.0236	3.99532	9.60774
spin _ FBgn0004571 _10B04	7.18736	2.76658	6.25874	11.8759	7.08487	5.26423	13.4746
CG8818 _ FBgn0033751 _12D22	5.96295	2.88835	5.77653	14.2684	7.65348	4.39695	40.419
GM130 _ FBgn0034697 _12A03	3.74989	1.34064	4.0229	7.8488	4.16324	2.70668	18.1077
Lk6 _ FBgn0017581 _10F06	2.72816	1.79968	3.00978	6.59685	4.04302	3.07829	8.92585
Atu _ FBgn0019637 _10P19	5.82891	3.86273	9.66974	16.0307	10.545	5.74478	30.8422
Rac1 _ FBgn0010333 _10N24	16.0089	3.33118	7.95081	37.9034	14.5886	14.2767	50.4547
_ _10J12	3.68496	1.26006	1.79867	6.51354	3.47322	2.9416	8.07299
tef _ FBgn0043472 _10H12	1.19307	0.526401	1.18418	2.37661	1.34568	0.639295	3.6541
dlg1 _ FBgn0001624 _10L24	17.2441	2.29312	11.0293	59.1911	20.5277	13.1722	54.1449
cenG1A _ FBgn0028509 _02A01	2.79209	1.2385	2.52393	5.7073	3.17478	4.66606	7.18192
msi _ FBgn0011666 _10D12	4.18941	3.18154	5.01551	10.5738	4.91546	2.92488	12.7544
CG6311 _ FBgn0036735 _10B14	3.0017		4.06239	6.31624	5.27255	2.69728	11.2548
CG6906 _ FBgn0036261 _10O20	4.83322		4.58248	6.97326	3.73359	3.63332	9.10877
CG12424 _ FBgn0033987 _03G17	0.814756	0.195963	0.89917	1.54495	1.15493	1.49849	1.85723
CG1774 _ FBgn0039856 _09C20	3.31289	2.70908	3.68126	6.91098	4.20377	3.24505	23.3927
CG3009 _ FBgn0029720 _09C08	3.52801		6.03734	4.35976	3.37535	4.32141	13.9577
cry _ FBgn0025680 _09L15	5.68298		5.65003	4.10294	4.64225	4.56613	10.6936
sno _ FBgn0005410 _03E05	7.69009	1.27212	8.82779	23.7397	14.782	15.2879	34.998
CG10184 _ FBgn0039094 _10N16	5.3471	2.12341	3.98003	17.6137	9.68622	5.97346	20.0485
Nlp _ FBgn0016685 _01K22	8.08302	1.97404	4.05049	8.14926	7.35098	9.76858	10.7259
EG:BACR7A4.16 _ FBgn0040347 _02K09	4.05173	1.45936	2.78723	6.28757	6.27104	4.84481	5.08068
key _ FBgn0041205 _02N21	1.53022	0.58392	1.28855	1.79245	1.26061	1.48447	1.02632
Gmer _ FBgn0034794 _01F03	0.808104	0.394812	1.66822	1.0894	0.758451	0.923083	1.89401
elav _ FBgn0000570 _10J02	9.8463	1.93239	9.8779	22.8234	18.0619	10.2396	24.5655
blot _ FBgn0027660 _10J17	3.0645	1.69794	4.29459	4.15389	6.4254	2.69077	9.34995
CG1868 _ FBgn0033427 _10O08	3.22635	0.897079	2.5019	3.8865	3.59264	1.82848	8.36381
CG18769 _ FBgn0042185 _10O16	2.63525	1.18045	1.71859	2.9699	2.30865	1.34362	4.95125
Cyp310a1 _ FBgn0032693 _11J01	0.68736	0.539727	1.59882	2.64548	2.50448	0.887391	3.41373
CG8043 _ FBgn0037610 _13A05	0.999882	1.02236	0.965789	1.17096	0.97212	1.21795	1.75245
put _ FBgn0003169 _10F02	1.39224	1.81312	1.28348	2.86085	1.58837	1.56955	4.40315
CG1827 _ FBgn0033431 _07H21	1.23566	1.40861	1.13257	1.19371	0.929591	1.03352	2.32721
CG9967 _ FBgn0031413 _10K18	3.57269	4.29661	4.25489	4.82513	5.90632	4.62734	11.9026
zf30C _ FBgn0022720 _10I12	2.02789	2.78649	2.73872	3.63929	3.07025	3.03166	5.82446
CG4226 _ FBgn0031293 _13I21	1.65113	3.28892	2.77271	2.8307	2.0904	1.2742	10.8304
CG10750 _ FBgn0032769 _07H17	0.97012	0.843537	0.755962	0.915448	0.911982	0.54087	7.60481
Ca-beta _ FBgn0015608 _06H01	1.47102	1.38589	1.17655	1.08028	1.55464	0.998403	5.77407
EG:EG0007.7 _ FBgn0026080 _10B12	1.93506	1.30843	4.13654	1.26779	3.06329	1.82343	7.28009
CG7544 _ FBgn0033994 _11A04	1.793		4.48767	1.27746	1.1769	1.29122	11.8522
PH4alphaNE3 _ FBgn0051017 _09L24	0.871998	0.819852	0.901135	0.987741	0.656915	0.609012	11.3339
Dip2 _ FBgn0040466 _07L20	1.27074	1.42299	1.07911	2.08781	1.11848	1.26689	13.256
bor _ FBgn0040237 _10B08	5.52775	3.60173	5.9024	4.77062	6.01414	4.51479	16.0358
CG5091 _ FBgn0032234 _10H13	1.03941	1.07263	2.0574	1.49094	1.15401	0.95453	3.20685
CG9106 _ FBgn0030624 _09A06	0.993216	0.852207	1.79497	1.00659	0.983574	0.723249	1.99675
CG2218 _ FBgn0039767 _10D23	2.86961	3.08646	4.64575	5.22329	3.81278	2.9219	8.03379
CG12909 _ FBgn0033507 _06N16	1.82016	2.12382	1.26543	1.79821	1.52024	1.6069	5.35202
CG31918 _ FBgn0051918 _10D22	1.48307	1.32656	1.94806	2.06986	1.66437	1.90408	6.39853
tos _ FBgn0015553 _10B10	0.857149	0.866001	1.28936	2.01517	1.18665	1.08176	3.00856
CG11095 _ FBgn0030528 _07E16	0.846372	1.14755	1.0935	3.52134	1.37775	1.0815	2.76745
CG8902 _ FBgn0031886 _12M22	3.89058	1.92982	3.23946	5.44898	3.34216	2.08767	8.81397
CG31052 _ FBgn0051052 _09C04	2.69516	3.29777	3.2392	8.45509	3.34111	2.71762
Ag5r _ FBgn0015010 _07L12	8.37301	7.81032	25.9628	16.896	1.08836	4.49183	63.7536
CG17922 _ FBgn0034656 _13C09	3.032	1.75448	1.83829	2.44204	2.40155	2.93718	7.55934
JhI-26 _ FBgn0028424 _11L01	2.62243	1.47191	2.26968	5.32011	3.35332	3.24429	11.0656
_ _02A09	0.517257	0.38011	0.518754	0.846876	0.581237	1.09455	0.908896
Spat _ FBgn0014031 _13M13	2.61182	1.46875	3.67065	4.93984	3.26909	4.56656	6.76541
_ _01A13	0.13605	0.103343	0.106376	0.331839	0.163282	0.146752	0.300214
CG4527 _ FBgn0035001 _11J09	3.22083	2.54808	3.01473	3.7972	5.11737	3.40727	6.36105
Klc _ FBgn0010235 _03L15	3.52705	1.58265	3.10946	6.19602	5.40521	4.0503	5.35761
BG:DS03192.2 _ FBgn0028888 _10M11	2.835		2.93709	4.09556	3.87317	2.36271	4.00416
CG4984 _ FBgn0034267 _03N06	3.64637	2.51065	4.8938	4.46164	4.11172	2.3465	4.96683
Myt1 _ FBgn0040298 _08N07	2.0667	2.04185	1.32515	1.87407	1.67898	1.47735	2.12182
neur _ FBgn0002932 _11N19	1.56984	1.86235	1.59328	1.67757	3.04084	1.7221	2.7205
CG10233 _ FBgn0037302 _06G17	2.03338	2.00548	2.16853	2.69533	3.16727	3.916	4.76599
CG3441 _ FBgn0035092 _10E09	2.70623	3.28391	4.28176		4.10761	4.04316	4.46115
Rel _ FBgn0014018 _08O08	2.44045	2.17366	2.967	2.39044	1.03452	1.63869	3.15594
CG3561 _ FBgn0031280 _10G06	1.4166	1.54225	1.39016	1.87699	0.97111	0.981254	1.96795
CG6227 _ FBgn0030631 _10G10	2.52204	4.15031	1.86562	4.13685	1.28843	2.02269	6.0009
CG17064 _ FBgn0033845 _10G04	2.29775	1.48481	1.67828	2.7369	1.5201	1.42835	5.15161
CG18522 _ FBgn0038347 _11G21	4.05587		3.51647	3.20057	2.69651	3.0123	4.22069
CG9300 _ FBgn0036886 _10G14	2.66323	2.63704	4.28456	3.14313	2.04463	2.03237	4.09302
numb _ FBgn0002973 _10M16	2.83025	2.92564	2.81662	3.7775	2.96972	2.48581	4.39235
wus _ FBgn0030805 _10G12	1.77484	1.46052	1.51803	2.24235	1.09824	1.03018	3.24132
mts _ FBgn0004177 _10O04	6.74967	3.97778	6.70419	7.95431	4.60999	4.44981	8.19016
sut2 _ FBgn0028562 _10I23	1.2872		1.09602	1.21263	0.990473	0.650214	1.39526
CG5166 _ FBgn0038338 _10G20	4.17	2.34752	4.23831	3.61678	1.24928	2.34732	4.34339
Taf6L _ FBgn0037337 _10K04	1.97271	1.43265	2.5159	2.60608	1.58568	2.18599	2.94051
CG10814 _ FBgn0033830 _11N22	1.01261	0.768363	0.874703	1.04286	0.886157	0.551969	2.33989
CG6164 _ FBgn0039154 _07L24	0.975164	1.38178	0.712109	1.24898	0.894555	0.406812	2.76172
lva _ FBgn0029688 _03G22	0.255196	0.13788	0.449173	0.228902	0.348735	0.223058	0.487712
myotubularin _ FBgn0025742 _10F15	2.06284	1.956	2.08586	2.04256	2.11318	2.22089	2.45366
CG5002 _ FBgn0034275 _11M19	2.39624	2.1208	1.93641	1.66363	2.03534	1.74184	2.20938
CG3363 _ FBgn0034987 _09H15	6.4011		4.376	4.04646	3.53467	3.00482	3.63319
CG33143 _ FBgn0053143 _09F23	2.63243		3.78305	3.43895	2.99943	2.74828	2.95171
BG:DS00464.1 _ FBgn0026563 _06L05	2.57292	2.009	2.26242	2.02849	3.12317	2.7143	2.43358
TfIIEalpha _ FBgn0015828 _07B23	3.42575		2.4943	1.67624	4.33574	2.29288	1.9477
CG9862 _ FBgn0034646 _07E13	1.61662	1.75182	1.38151	1.21089	1.47517	2.42139	0.962452
_ _07I12	3.01007	2.58046	5.68001	2.99254	3.00738	2.56179	2.58809
BcDNA:GH26355 _ FBgn0047299 _13M03	1.31774	4.20183	2.52567	1.40704	1.2028	1.35388	1.55168
chrw _ FBgn0015372 _11H16	1.46513	2.23882	2.03764	1.05891	2.15903	1.05235	0.98247
Trap18 _ FBgn0037262 _07A03	1.49698	1.57839	2.07962	1.08954	2.08476	1.23213	1.19227
CG10946 _ FBgn0029974 _09F04	2.46663	1.48136	1.55185	2.00419	1.43774	2.91112	1.7219
Fibp _ FBgn0036911 _06F23	1.16401	2.33391	1.04151	1.6811	1.11817	1.51836	1.21835
sec6 _ FBgn0034367 _08E16	1.1104	2.10046	1.43723	2.30036	1.04506	1.25712	1.7842
Pros25 _ FBgn0010405 _05B08	4.71234	9.21574	4.2722	6.8477	4.48452	5.93917	5.12131
CG11723 _ FBgn0031391 _10J21	1.13139	2.70037	1.55505	3.13109	1.89712	1.85749	3.58909
CG9305 _ FBgn0032512 _06O03	1.69082	1.45956	1.53991	1.49649	1.15209	1.37755	1.45257
Hs2st _ FBgn0024230 _09H12	1.33996	2.01194	1.97939	1.95177	1.25489	1.06768	1.27201
O-fut1 _ FBgn0033901 _07K04	2.99204	3.36978	2.56975	1.84441	2.45099	2.86941	2.28507
CG10806 _ FBgn0031865 _09O02	3.57411		3.3573	2.2055	3.55787	3.21835	2.6138
Tom40 _ FBgn0016041 _05N04	4.8459	5.43611	4.1331	2.89951	4.52384	4.29976	3.24302
CG3511 _ FBgn0035027 _11A22	1.38342	1.86639	1.45761	1.62149	1.51233	2.84023	1.17059
CG4338 _ FBgn0038313 _07B14	0.862437	1.13104	0.827492	1.13567	1.18004	1.00951	1.02261
CG14823 _ FBgn0035734 _07M20	1.31678	1.87831	1.05351	1.53201	1.30566	1.28738	1.15857
CG12855 _ FBgn0033973 _10A04	1.05992	0.815177	1.96282	1.25468	1.09232	1.22733	1.59741
CG31678 _ FBgn0051678 _04B16	0.3482	0.244168	0.360254	0.223851	0.219642	0.271689	0.203994
CG17664 _ FBgn0034883 _06H05	0.867202	1.08474	1.35011	1.33246	1.09667	0.806039	1.42642
CG6156 _ FBgn0038328 _09N18	2.39819	1.71666	2.0824	1.50489	2.61534	2.73435	2.30432
CG31743 _ FBgn0051743 _09N20	2.79044		3.02976	3.27052	6.62208	3.39598	3.88086
Irk2 _ FBgn0039081 _09K08	3.00236	4.15861	2.21514	3.65417	3.85881	3.38014	4.64356
CG2976 _ FBgn0031633 _07J12	1.30261	1.4034	1.43701	1.74293	3.7914	1.16571	2.62305
CkIalpha _ FBgn0015024 _02A10	1.25177	0.645459	1.30269	1.17697	2.19708	1.68406	2.07337
CG4896 _ FBgn0031319 _04F08	0.250786	0.219257	0.237974	0.216701	0.32208	0.217283	0.266827
CG3040 _ FBgn0029925 _01A04	0.693216	0.387826	1.29284	0.829537	2.69101	0.753262	0.497704
BcDNA:GH09817 _ FBgn0028485 _05B11	3.41288	3.27699	4.88339	3.17028	3.05105	3.29053	3.8255
CG5098 _ FBgn0034300 _04B18	0.145952	0.122285	0.154537	0.144083	0.153284	0.136362	0.164015
CG15658 _ FBgn0034602 _10A15	1.32578	0.979498	1.44163	1.47028	1.43575	1.41349	1.28856
Fpps _ FBgn0025373 _01C23	0.427802	0.306604	0.235801	0.30414	0.243212	0.38205	0.261713
CG7372 _ FBgn0036522 _04B03	0.207126	0.246234	0.130525	0.177417	0.178041	0.211723	0.129247
Chd64 _ FBgn0035499 _10E12	8.72627	11.1942	8.05052	10.4359	7.00923	8.98148	5.38751
CG11771 _ FBgn0039252 _11I23	4.33146		2.95151	2.89373	2.96978	2.29893	2.38134
CG8813 _ FBgn0031476 _06F06	1.49036	2.16796	1.30362	1.41569	1.48106	1.07881	1.57179
CG4454 _ FBgn0032105 _07A11	3.98162			2.88547	3.37605	2.01869	2.94553
eIF2B-alpha _ FBgn0039726 _01H16	0.457507	0.418727	0.339638	0.273536	0.33582	0.332622	0.272378
rgr _ FBgn0033310 _07D04	2.75166	4.09006	3.75092	2.29334	4.70254	2.56981	4.19939
zwilch _ FBgn0061476 _08E07	1.27302	1.64549	0.994262	0.683452	1.02921	0.907287	1.36361
Khc-73 _ FBgn0019968 _07B07	3.30313	2.75804	5.60522	2.98711	2.15098	2.17952	4.39979
BcDNA:GH02431 _ FBgn0027610 _05I17	3.02698	2.89027	3.46454	2.50437	2.48778	2.76109	4.17167
JhI-21 _ FBgn0028425 _11A14	1.29578	2.31423	1.86348	1.06549	1.4513	3.1206	2.18126
CG3800 _ FBgn0034802 _11N12	4.04385	6.77755		3.18708	6.77695	4.64349	4.13395
CG9104 _ FBgn0030800 _11E04	1.61842	2.43741	3.01072	1.74011	2.43098	1.29654	1.37441
BcDNA:GH10229 _ FBgn0027554 _05B17	1.73051	1.18547	1.39764	1.06457	0.942162	0.939359	1.66308
CG7252 _ FBgn0036226 _11N24	4.19704	2.27789	1.86211	1.94151	0.933368	0.563237	1.42371
lectin-24Db _ FBgn0040102 _03I14	0.129339	0.15409	0.146999	0.1161	0.203439	0.136508	0.252805
BcDNA:LD28657 _ FBgn0027497 _05A14	1.12408	1.04485	1.15376	0.697645	0.895571	1.09406	1.39455
CG12252 _ FBgn0035026 _15J07	1.79398	2.04434	2.69534	1.33814	1.21011	1.79936	1.82445
CG6287 _ FBgn0032350 _16D12	4.55844	2.72464	3.55497	1.6769	2.16347	2.25995	2.87856
CG6927 _ FBgn0029733 _02E02	0.217416	0.150438	0.207746	0.167241	0.209002	0.18734	0.299639
CG4936 _ FBgn0038768 _03H20	2.71458	1.55295	4.09809	3.97008	4.29566	2.81021	3.81
CG7706 _ FBgn0038640 _02C12	0.385937	0.278282	0.324354	0.33432	0.294596	0.244053	0.267999
CG3902 _ FBgn0036824 _08L05	5.27753	7.6813	6.85136	5.65095	3.36477	4.07965	2.51375
CG6207 _ FBgn0036144 _05N02	4.16054	3.68665	4.51252	2.07598	3.69821	3.82751	2.25229
REG _ FBgn0029133 _11P09	4.46327	5.40763	5.47088	3.00478	3.17003	4.58561	2.68746
CG4408 _ FBgn0039073 _07G03	6.23332	5.22063	5.954	3.02982	2.60539	5.40874	3.10234
EfTuM _ FBgn0024556 _10E24	2.95318	3.96065	2.72392	1.65843	2.77964	2.70513	1.68367
CG5941 _ FBgn0029833 _07C05	2.65687	5.63257	3.27238	2.04254	2.4562	3.00705	1.60048
